# Supplementary material for: Two Routes to Land: Genomic Underpinnings of Parallel Aerial Egg Deposition in Aquatic Old‐World Pila and New‐World Pomacea (Ampullariidae)
Source: Adv Sci (Weinh). 2026 Jun 2:e22371. Online ahead of print. doi: 10.1002/advs.202522371 (PMC13336756; doi:10.1002/advs.202522371)
Supplement: Supplementary file 2 — Supporting File 2: advs75951‐sup‐0001‐Table S1‐S17.xlsx. [file ADVS-9999-e22371-s002.xlsx]

## Sheet: TableS1
Table S1. A summary of genome and mRNA sequencing data for the assembly of the Pila celebensis and Pila pesmei genome.
	Sequencing data of Pila celebensis
	Library	Sequencing platform	No. of reads (million)	Length (Gb)	Read length (bp)
	Genome
		Illumina	360	126 Gb	PE150 bp
		PacBio HiFi	1.8	28 Gb	15894 bp
		HiC	796	119 Gb	150 bp
	RNAseq
	gland	Illumina	20	7 Gb	PE150 bp
	foot	Illumina	20	7 Gb	PE150 bp
	mantile	Illumina	20	7 Gb	PE150 bp
	digestive gland	Illumina	20	7 Gb	PE150 bp
	Sequencing data of Pila pesmei
	Library	Sequencing platform	No. of reads (million)	Length (Gb)	Read length (bp)
	Genome	Illumina	154	52 Gb	PE150 bp
		ONT	1.8	10 Gb	5,718 bp
	Results of genome assemble
		num_seqs	sum_len	avg_len	N50
	Pila celebensis	406	1046928248	2578641	78073670
	Pila pesmei	2153	897597455	416906	57169412
	Result of reads mapping
		Illumina paired-end reads	RNAseq	ONT
	Pila celebensis	0.9962	0.9821								Pila celebensis								Pila pesmei
	Pila pesmei	0.9821	0.8737	0.9374

## Sheet: TableS2
Table S2. A summary of genome used for phylogenetic analysis and annotation results of the the Pila species.
Phylum/Class	Species	GC content	Assembled Length	No. of Scaffolds	Longest Scaffold	No. of Scaffolds > 1 Mb	Scaffold N50	Contig N50	Genome assemble BUSCO	GenBank No.
Cephalopoda	Nautilus pompilus	0.37	730.6 Mb	2762	5.8 Mb	205	1.1 Mb	1.1 Mb	C:88.8%[S:86.5%,D:2.3%],F:3.6%,M:7.6%	PRJNA614552.
Bivalvia	Mizuhopecten yessoensis	0.33	987.6 Mb	82659	7.5 Mb	248	803.6 kb	66.8 kb	C:98.4%[S:74.8%,D:23.6%],F:0.5%,M:1.1%	GCA_002113885.2
Polyplacophora	Acanthopleura granulata	0.35	606.5 Mb	87	50.9 Mb	47	23.9 Mb	1.8 Mb	C:93.4%[S:92.8%,D:0.6%],F:3.0%,M:3.6%	GCA_016165875.1
Vetigastropoda	Haliotis rufescens	0.41	1,334.5 Mb	615	94.2 Mb	103	45.7 Mb	8.9 Mb	C:99.4%[S:74.2%,D:25.2%],F:0.1%,M:0.5%	GCA_023055435.1
Neomphaliones	Chrysomallon squamiferum	0.3	408.6 Mb	507	48.4 Mb	20	29.7 Mb	2.2 Mb	C:90.9%[S:90.0%,D:0.9%],F:6.9%,M:2.2%	DOI: 10.1038/s41467-020-15522-3
Neomphaliones	Gigantopelta aegis	0.37	1,149.6 Mb	5231	120.6 Mb	15	81.6 Mb	461.8 kb	C:98.4%[S:70.3%,D:28.1%],F:0.9%,M:0.7%	GCA_016097555.1
Patellogastropoda	Lottia gigantea	0.28	359.5 Mb	4.469	9.4 Mb	98	1.9 Mb	96.0 kb	C:96.1%[S:95.3%,D:0.8%],F:1.9%,M:2.0%	GCA_000327385.1
Patellogastropoda	Patella vulgata	0.36	695.4 Mb	22	95.7 Mb	9	87.4 Mb	23.8 Mb	C:89.9%[S:89.3%,D:0.6%],F:1.6%,M:8.5%	GCA_932274485.2
Heterobranchia	Aplysia californica	0.32	927.3 Mb	4.332	6.1 Mb	258	917.5 kb	9.6 kb	C:97.7%[S:97.2%,D:0.5%],F:0.9%,M:1.4%	GCA_000002075.2
Heterobranchia	Candidula unifasciata	0.4	1,356.7 Mb	8586	3.3 Mb	150	398.5 kb	298.8 kb	C:90.1%[S:83.3%,D:6.8%],F:5.3%,M:4.6%	GCA_905116865.2
Heterobranchia	Acthatina fulica	0.39	1,855.9 Mb	1500	116.6 Mb	32	59.6 Mb	721.0 kb	C:89.0%[S:82.0%,D:7.0%],F:4.4%,M:6.6%	DOI: 10.1093/gigascience/giz124
Heterobranchia	Plakobranchus ocellatus	0.33	927.9 Mb	8.648	6.1 Mb	310	1.5 Mb	7.1 kb	C:90.1%[S:88.9%,D:1.2%],F:7.2%,M:2.7%	GCA_019648995.1
Heterobranchia	Elysia chlorotica	0.37	557.5 Mb	9.989	2.4 Mb	50	442.0 kb	32.2 kb	C:94.1%[S:93.7%,D:0.4%],F:4.1%,M:1.8%	GCA_003991915.1
Caenogastropoda	Rapana venosa	0.42	2,300.2 Mb	5.242	129.3 Mb	35	64.6 Mb	433.3 kb	C:90.6%[S:85.1%,D:5.5%],F:1.8%,M:7.6%	GCA_028751875.1
Caenogastropoda	Littorina sinensis	0.43	822.6 Mb	27	86.1 Mb	17	50.0 Mb	2.3 Mb	C:96.6%[S:91.5%,D:5.1%],F:0.9%,M:2.5%	DOI: 10.1093/gigascience/giae072
Caenogastropoda	Bellamya purificata	0.35	984.3 Mb	38	155.8 Mb	9	142.0 Mb	37.2 Mb	C:98.2%[S:97.6%,D:0.6%],F:0.7%,M:1.0%	DOI: 10.24272/j.issn.2095-8137.2022.118
Caenogastropoda	Pila celebensis	0.45	1046.9 Mb	406	99.80 Mb	16	78.1 Mb	5.8 Mb	C:95.8%[S:95.3%,D:0.5%],F:2.7%,M:1.5%	this study
Caenogastropoda	Pila pesmei	0.43	897.6 Mb	2153	87.2 Mb	14	57.2 Mb	140 kb	C:87.7%[S:84.1%,D:3.7%],F:5.1%,M:7.1%	this study
Caenogastropoda	Lanistes nyassanus	0.42	509.8 Mb	34401	1.8 Mb	28	316.6 kb	33.9 kb	C:97.2%[S:96.1%,D:1.0%],F:1.5%,M:1.4%	GCA_004794575.1
Caenogastropoda	Marisa cornuarietis	0.41	539.7 Mb	103	54.5 Mb	14	39.4 Mb	26.2 Mb	C:95.1%[S:94.6%,D:0.5%],F:3.2%,M:1.8%	DOI: 10.1093/dnares/dsaf010
Caenogastropoda	Pomacea diffusa	0.4	531.5 Mb	33	50.0 Mb	15	40.2 Mb	23.8 Mb	C:95.3%[S:94.9%,D:0.4%],F:2.8%,M:1.9%	DOI: 10.1093/dnares/dsaf010
Caenogastropoda	Pomacea canaliculata	0.4	450.6 Mb	47	45.4 Mb	14	31.9 Mb	21.0 Mb	C:95.7%[S:95.3%,D:0.4%],F:2.6%,M:1.7%	DOI: 10.1093/dnares/dsaf010
Caenogastropoda	Pomacea maculata	0.4	445.1 Mb	64	46.8 Mb	15	31.2 Mb	22.9 Mb	C:95.5%[S:94.9%,D:0.6%],F:3.0%,M:1.5%	DOI: 10.1093/dnares/dsaf010
Species	Gene number	Complete(C)(%)	Complete and single-copy(S)(%)	Complete and duplicated(D)(%)	Fragmented(F)(%)	Missing
Pila celebensis	24954	97.2	97	0.2	1.4	1.5
Pila pesmei	29777	86.7	86	0.7	6.7	6.6

## Sheet: TableS3
Table S3. Composition of transposable elements (TEs) among six ampullariidae species and one vivipariidae species. For the four TE classes, top 4 families of DNA and LINES, top 3 families of LTR are listed.
	Pila celebensis		Pila pesmei		Lanistes nyassanus		Pomacea canaliculata		Pomacea maculata		Pomacea diffusa		Marisa cornuarietis		Bellamya purificata
Class/Family	Length (bp)	(%)	Length (bp)	(%)	Length (bp)	(%)	Length (bp)	(%)	Length (bp)	(%)	Length (bp)	(%)	Length (bp)	(%)	Length (bp)	(%)
DNA transposons
hobo-Activator	6300693	0.6	6166005	0.69	2319935	0.46	11688398	2.59	6066145	1.36	8187377	1.54	5114062	0.95	12168316	1.24
Tc1-IS630-Pogo	6207652	0.59	7674420	0.85	4033952	0.79	3525638	0.78	4350447	0.98	2549717	0.48	3199270	0.59	1373844	0.14
Tourist/Harbinger	1469941	0.14	620992	0.07	172527	0.03	356346	0.08	691192	0.16	488106	0.09	596647	0.11	622856	0.06
PiggyBac	1345464	0.13	1439484	0.16	389675	0.08	249501	0.06	303588	0.07	618445	0.12	425125	0.08	3121513	0.32
Other	8554301	0.82	3109805	0.35	631953	0.12	465710	0.1	608287	0.14	1840412	0.35	1761658	0.33	1780	0
Retrotransposons
LINEs
RTE	40662578	3.88	21951884	2.45	5624689	1.1	11253530	2.5	9217483	2.07	19820682	3.73	17214754	3.19	1731025	0.18
L2	14629241	1.4	10473006	1.17	3796571	0.74	9152759	2.03	8498055	1.91	14898476	2.8	19849942	3.68	1657241	0.17
R1	13823840	1.32	8815758	0.98	3648009	0.72	1772747	0.39	1797034	0.4	3996721	0.75	5649380	1.05	2704540	0.27
L1	4091057	0.39	897590	0.1	360602	0.07	202874	0.05	300563	0.07	188857	0.04	73177	0.01	1654768	0.17
LTRs
Gypsy	83840742	8	67333085	7.5	2723239	0.53	1940859	0.43	2394216	0.54	4837636	0.91	4465692	0.83	22602496	2.3
Ty1	881669	0.08	2080087	0.23	408194	0.08	171809	0.04	79982	0.02	435050	0.08	435677	0.08	30133	0
BEL	250045	0.02	239413	0.03	39375	0.01	0	0	0	0	45646	0.01	360926	0.07	0	0
SINEs	7796963	0.74	9097244	1.01	5034939	0.99	2556284	0.57	1874490	0.42	2665699	0.5	3687065	0.68	0	0
Unclassified	216233814	20.63	165484730	18.44	78988577	15.49	51281872	11.38	47298298	10.63	69624766	13.1	62663261	11.61	162146968	16.47
Small RNA	1954055	0.19	3395915	0.38	3552746	0.7	1980975	0.44	1500752	0.34	1701438	0.32	3709100	0.69	25796	0
Satellites	628159	0.06	20619	0	57312	0.01	5218	0	18452	0	268776	0.05	813919	0.15	703481	0.07
Simple repeats	16404355	1.57	16030238	1.79	9316786	1.83	9426799	2.09	9161077	2.06	10528992	1.98	14334328	2.66	27035171	2.75
Low complexity	2383788	0.23	2439779	0.27	1505766	0.3	1374342	0.3	1438572	0.32	1360894	0.26	1303152	0.24	2747548	0.28
Total	577285744	55.08	466575030	51.98	153670227	30.14	119122341	26.43	107902619	24.24	162177438	30.51	173982460	32.24	291559527	29.62

## Sheet: TableS4
Table S4. The results of the chromosome homology test and the rearranged genes in Ampullariidae species.
Pila celebensis								Pomacea canaliculata												Pomacea diffusa								Marisa cornuarietis
AmLG	Pila celebensis	orthologs	pval	significant	pval_adj			New-World lineage MLGs	Pomacea canaliculata	orthologs	pval	significant	pval_adj							New-World lineage MLGs	Pomacea diffusa	orthologs	pval	significant	pval_adj			New-World lineage MLGs	Marisa cornuarietis	orthologs	pval	significant	pval_adj
AmLG_1	Chr12	831	0	yes	0			NW_1	Chr2	916	0	yes	0							MW_2	Chr1	905	0	yes	0			MW_2	Chr1	905	0	yes	0
AmLG_1	Chr13	1	1	no	1			NW_1	Chr3	1	1	no	1							MW_2	Chr7	1	1	no	1			MW_2	Chr7	1	1	no	1
AmLG_1	Chr9	1	1	no	1			NW_1	Chr8	1	1	no	1							NW_1	Chr4	918	0	yes	0			NW_1	Chr4	918	0	yes	0
AmLG_10	Chr5	426	0	yes	0			NW_10	Chr12	533	0	yes	0							NW_10	Chr13	532	0	yes	0			NW_10	Chr13	532	0	yes	0
AmLG_11	Chr3	411	0	yes	0			NW_11	Chr13	452	0	yes	0							NW_11	Chr12	451	0	yes	0			NW_11	Chr12	451	0	yes	0
AmLG_12	Chr13	233	0	yes	0			NW_12	Chr8	381	0	yes	0							NW_12	Chr7	381	0	yes	0			NW_12	Chr7	381	0	yes	0
AmLG_13	Chr10	219	0	yes	0			NW_13	Chr14	369	0	yes	0							NW_13	Chr14	369	0	yes	0			NW_13	Chr14	369	0	yes	0
AmLG_14	Chr14	137	7.0529e-285	yes	2.11587e-284			NW_14	Chr9	188	0	yes	0							NW_14	Chr3	188	0	yes	0			NW_14	Chr3	188	0	yes	0
AmLG_2	Chr9	901	0	yes	0			NW_2	Chr1	905	0	yes	0							NW_3	Chr5	852	0	yes	0			NW_3	Chr5	852	0	yes	0
AmLG_3	Chr4	393	0	yes	0			NW_2	Chr5	1	1	no	1							NW_4	Chr1	1	1	no	1			NW_4	Chr1	1	1	no	1
AmLG_4	Chr8	527	0	yes	0			NW_3	Chr5	852	0	yes	0							NW_4	Chr6	711	0	yes	0			NW_4	Chr6	711	0	yes	0
AmLG_5	Chr11	342	0	yes	0			NW_4	Chr4	712	0	yes	0							NW_5	Chr2	614	0	yes	0			NW_5	Chr2	614	0	yes	0
AmLG_6	Chr7	317	0	yes	0			NW_5	Chr3	613	0	yes	0							NW_6	Chr9	550	0	yes	0			NW_6	Chr9	550	0	yes	0
AmLG_7	Chr6	542	0	yes	0			NW_6	Chr7	549	0	yes	0							NW_7	Chr11	493	0	yes	0			NW_7	Chr11	493	0	yes	0
AmLG_8	Chr1	481	0	yes	0			NW_7	Chr11	493	0	yes	0							NW_8	Chr8	451	0	yes	0			NW_8	Chr8	451	0	yes	0
AmLG_9	Chr2	433	0	yes	0			NW_8	Chr6	451	0	yes	0							NW_9	Chr10	563	0	yes	0			NW_9	Chr10	563	0	yes	0
								NW_9	Chr10	563	0	yes	0
genes in Pila celebensis								genes in Pomacea canaliculata												genes in Pomacea diffusa								genes in Marisa cornuarietis
Chr9		Chr11						Chr1	Chr2	Chr4	Chr5	Chr6	Chr7	Chr11	Chr12	Chr13	Chr14	Chr8		Chr2	Chr6	Chr8	Chr11	Chr13				Chr4	Chr6	Chr7	Chr14
Pce_09009380.1		Pce_11022260.1						Pcan|001G000374.mRNA.1	Pcan|002G001910.mRNA.1	Pcan|004G000630.mRNA.1	Pcan|005G000003.mRNA.1	Pcan|006G001172.mRNA.1	Pcan|007G000284.mRNA.1	Pcan|011G000709.mRNA.1	Pcan|012G000559.mRNA.1	Pcan|013G001037.mRNA.1	Pcan|014G000206.mRNA.1	Pcan|008G000208.mRNA.1		Pdif|002G001859.mRNA.1	Pdif|006G000134.mRNA.1	Pdif|008G001060.mRNA.1	Pdif|011G000316.mRNA.1	Pdif|013G000387.mRNA.1				Mcor|004G001799.mRNA.3	Mcor|006G001198.mRNA.1	Mcor|007G001278.mRNA.1	Mcor|014G000183.mRNA.1
Pce_09009370.2		Pce_11022160.2						Pcan|001G000373.mRNA.1	Pcan|002G001914.mRNA.1	Pcan|004G000631.mRNA.1	Pcan|005G000004.mRNA.1	Pcan|006G001176.mRNA.1	Pcan|007G000288.mRNA.1	Pcan|011G000711.mRNA.1	Pcan|012G000558.mRNA.1	Pcan|013G001036.mRNA.1	Pcan|014G000207.mRNA.1	Pcan|008G000209.mRNA.1		Pdif|002G001856.mRNA.1	Pdif|006G000135.mRNA.1	Pdif|008G001067.mRNA.1	Pdif|011G000317.mRNA.1	Pdif|013G000385.mRNA.1				Mcor|004G001798.mRNA.1	Mcor|006G001194.mRNA.1	Mcor|007G001276.mRNA.1	Mcor|014G000182.mRNA.1
Pce_09009360.1		Pce_11022130.1						Pcan|001G000372.mRNA.1	Pcan|002G001915.mRNA.1	Pcan|004G000632.mRNA.1	Pcan|005G000007.mRNA.1	Pcan|006G001178.mRNA.1	Pcan|007G000289.mRNA.1	Pcan|011G000712.mRNA.1	Pcan|012G000557.mRNA.1	Pcan|013G001035.mRNA.1	Pcan|014G000228.mRNA.1	Pcan|008G000210.mRNA.1		Pdif|002G001854.mRNA.1	Pdif|006G000138.mRNA.1	Pdif|008G001069.mRNA.1	Pdif|011G000320.mRNA.1	Pdif|013G000383.mRNA.1				Mcor|004G001793.mRNA.1	Mcor|006G001190.mRNA.1	Mcor|007G001275.mRNA.1	Mcor|014G000181.mRNA.1
Pce_09009340.1		Pce_11022110.1						Pcan|001G000370.mRNA.3	Pcan|002G001916.mRNA.1	Pcan|004G000634.mRNA.4	Pcan|005G000008.mRNA.1	Pcan|006G001180.mRNA.1	Pcan|007G000292.mRNA.1	Pcan|011G000713.mRNA.1	Pcan|012G000552.mRNA.1	Pcan|013G001034.mRNA.1	Pcan|014G000229.mRNA.1	Pcan|008G000225.mRNA.1		Pdif|002G001853.mRNA.1	Pdif|006G000139.mRNA.1	Pdif|008G001070.mRNA.1	Pdif|011G000322.mRNA.1	Pdif|013G000382.mRNA.3				Mcor|004G001792.mRNA.2	Mcor|006G001189.mRNA.1	Mcor|007G001274.mRNA.1	Mcor|014G000178.mRNA.1
Pce_09009330.1		Pce_11022060.1						Pcan|001G000369.mRNA.1	Pcan|002G001917.mRNA.1	Pcan|004G000636.mRNA.1	Pcan|005G000010.mRNA.1	Pcan|006G001181.mRNA.1	Pcan|007G000293.mRNA.1	Pcan|011G000714.mRNA.1	Pcan|012G000549.mRNA.1	Pcan|013G001027.mRNA.1	Pcan|014G000230.mRNA.6	Pcan|008G000227.mRNA.1		Pdif|002G001851.mRNA.1	Pdif|006G000140.mRNA.1	Pdif|008G001072.mRNA.1	Pdif|011G000324.mRNA.1	Pdif|013G000381.mRNA.1				Mcor|004G001791.mRNA.1	Mcor|006G001186.mRNA.2	Mcor|007G001273.mRNA.1	Mcor|014G000174.mRNA.1
Pce_09009320.2		Pce_11022000.2						Pcan|001G000367.mRNA.1	Pcan|002G001918.mRNA.1	Pcan|004G000638.mRNA.1	Pcan|005G000011.mRNA.1	Pcan|006G001182.mRNA.1	Pcan|007G000297.mRNA.1	Pcan|011G000716.mRNA.1	Pcan|012G000548.mRNA.1	Pcan|013G001023.mRNA.1	Pcan|014G000233.mRNA.1	Pcan|008G000232.mRNA.1		Pdif|002G001849.mRNA.1	Pdif|006G000142.mRNA.1	Pdif|008G001073.mRNA.1	Pdif|011G000325.mRNA.1	Pdif|013G000380.mRNA.1				Mcor|004G001789.mRNA.1	Mcor|006G001181.mRNA.1	Mcor|007G001272.mRNA.1	Mcor|014G000171.mRNA.1
Pce_09009310.1		Pce_11021870.4						Pcan|001G000366.mRNA.1	Pcan|002G001921.mRNA.1	Pcan|004G000639.mRNA.1	Pcan|005G000013.mRNA.1	Pcan|006G001184.mRNA.3	Pcan|007G000298.mRNA.1	Pcan|011G000723.mRNA.1	Pcan|012G000547.mRNA.1	Pcan|013G001022.mRNA.1	Pcan|014G000236.mRNA.1	Pcan|008G000248.mRNA.1		Pdif|002G001844.mRNA.1	Pdif|006G000143.mRNA.1	Pdif|008G001074.mRNA.1	Pdif|011G000326.mRNA.1	Pdif|013G000376.mRNA.1				Mcor|004G001788.mRNA.1	Mcor|006G001179.mRNA.1	Mcor|007G001271.mRNA.1	Mcor|014G000170.mRNA.1
Pce_09009300.6		Pce_11021820.1						Pcan|001G000365.mRNA.1	Pcan|002G001925.mRNA.1	Pcan|004G000640.mRNA.1	Pcan|005G000018.mRNA.1	Pcan|006G001186.mRNA.1	Pcan|007G000299.mRNA.1	Pcan|011G000722.mRNA.1	Pcan|012G000545.mRNA.1	Pcan|013G001018.mRNA.1	Pcan|014G000237.mRNA.1	Pcan|008G000249.mRNA.1		Pdif|002G001839.mRNA.1	Pdif|006G000144.mRNA.1	Pdif|008G001077.mRNA.1	Pdif|011G000327.mRNA.2	Pdif|013G000373.mRNA.1				Mcor|004G001778.mRNA.2	Mcor|006G001178.mRNA.1	Mcor|007G001270.mRNA.1	Mcor|014G000167.mRNA.1
Pce_09009290.1		Pce_11021790.1						Pcan|001G000364.mRNA.1	Pcan|002G001928.mRNA.1	Pcan|004G000643.mRNA.1	Pcan|005G000020.mRNA.1	Pcan|006G001187.mRNA.1	Pcan|007G000300.mRNA.1	Pcan|011G000720.mRNA.1	Pcan|012G000544.mRNA.4	Pcan|013G001017.mRNA.1	Pcan|014G000238.mRNA.1	Pcan|008G000251.mRNA.2		Pdif|002G001840.mRNA.1	Pdif|006G000145.mRNA.1	Pdif|008G001078.mRNA.2	Pdif|011G000328.mRNA.1	Pdif|013G000371.mRNA.1				Mcor|004G001775.mRNA.1	Mcor|006G001177.mRNA.2	Mcor|007G001267.mRNA.1	Mcor|014G000166.mRNA.1
Pce_09009280.3		Pce_11021750.2						Pcan|001G000363.mRNA.1	Pcan|002G001934.mRNA.3	Pcan|004G000644.mRNA.2	Pcan|005G000021.mRNA.1	Pcan|006G001190.mRNA.1	Pcan|007G000301.mRNA.1	Pcan|011G000719.mRNA.1	Pcan|012G000542.mRNA.1	Pcan|013G001016.mRNA.1	Pcan|014G000240.mRNA.1	Pcan|008G000252.mRNA.1		Pdif|002G001837.mRNA.1	Pdif|006G000146.mRNA.1	Pdif|008G001081.mRNA.1	Pdif|011G000329.mRNA.1	Pdif|013G000370.mRNA.1				Mcor|004G001771.mRNA.1	Mcor|006G001176.mRNA.1	Mcor|007G001266.mRNA.1	Mcor|014G000164.mRNA.1
Pce_09009200.1		Pce_11021720.1						Pcan|001G000361.mRNA.1	Pcan|002G001938.mRNA.1	Pcan|004G000645.mRNA.1	Pcan|005G000023.mRNA.1	Pcan|006G001191.mRNA.1	Pcan|007G000306.mRNA.1	Pcan|011G000705.mRNA.1	Pcan|012G000541.mRNA.1	Pcan|013G001014.mRNA.1	Pcan|014G000241.mRNA.1	Pcan|008G000254.mRNA.1		Pdif|002G001836.mRNA.1	Pdif|006G000149.mRNA.1	Pdif|008G001084.mRNA.1	Pdif|011G000330.mRNA.1	Pdif|013G000369.mRNA.1				Mcor|004G001765.mRNA.1	Mcor|006G001173.mRNA.1	Mcor|007G001263.mRNA.1	Mcor|014G000151.mRNA.1
Pce_09009140.1		Pce_11021710.1						Pcan|001G000357.mRNA.1	Pcan|002G001943.mRNA.1	Pcan|004G000648.mRNA.1	Pcan|005G000025.mRNA.1	Pcan|006G001192.mRNA.1	Pcan|007G000307.mRNA.1	Pcan|011G000704.mRNA.1	Pcan|012G000538.mRNA.1	Pcan|013G001012.mRNA.1	Pcan|014G000244.mRNA.1	Pcan|008G000256.mRNA.1		Pdif|002G001835.mRNA.1	Pdif|006G000150.mRNA.1	Pdif|008G001096.mRNA.1	Pdif|011G000332.mRNA.1	Pdif|013G000368.mRNA.1				Mcor|004G001764.mRNA.1	Mcor|006G001171.mRNA.1	Mcor|007G001259.mRNA.1	Mcor|014G000148.mRNA.1
Pce_09009130.1		Pce_11021690.1						Pcan|001G000356.mRNA.1	Pcan|002G001946.mRNA.1	Pcan|004G000649.mRNA.1	Pcan|005G000032.mRNA.1	Pcan|006G001193.mRNA.1	Pcan|007G000308.mRNA.1	Pcan|011G000703.mRNA.1	Pcan|012G000535.mRNA.2	Pcan|013G001010.mRNA.1	Pcan|014G000245.mRNA.7	Pcan|008G000261.mRNA.1		Pdif|002G001832.mRNA.1	Pdif|006G000152.mRNA.1	Pdif|008G001098.mRNA.1	Pdif|011G000336.mRNA.1	Pdif|013G000366.mRNA.1				Mcor|004G001760.mRNA.2	Mcor|006G001167.mRNA.1	Mcor|007G001254.mRNA.1	Mcor|014G000146.mRNA.1
Pce_09009120.3		Pce_11021680.1						Pcan|001G000354.mRNA.1	Pcan|002G001948.mRNA.1	Pcan|004G000651.mRNA.1	Pcan|005G000033.mRNA.1	Pcan|006G001194.mRNA.1	Pcan|007G000309.mRNA.1	Pcan|011G000702.mRNA.1	Pcan|012G000534.mRNA.1	Pcan|013G001004.mRNA.1	Pcan|014G000246.mRNA.1	Pcan|008G000262.mRNA.1		Pdif|002G001831.mRNA.1	Pdif|006G000153.mRNA.1	Pdif|008G001101.mRNA.2	Pdif|011G000337.mRNA.1	Pdif|013G000363.mRNA.1				Mcor|004G001758.mRNA.1	Mcor|006G001166.mRNA.1	Mcor|007G001253.mRNA.1	Mcor|014G000145.mRNA.1
Pce_09009110.1		Pce_11021670.1						Pcan|001G000351.mRNA.1	Pcan|002G001950.mRNA.1	Pcan|004G000654.mRNA.1	Pcan|005G000034.mRNA.1	Pcan|006G001195.mRNA.1	Pcan|007G000311.mRNA.1	Pcan|011G000701.mRNA.1	Pcan|012G000533.mRNA.1	Pcan|013G001003.mRNA.1	Pcan|014G000247.mRNA.1	Pcan|008G000264.mRNA.1		Pdif|002G001830.mRNA.1	Pdif|006G000163.mRNA.1	Pdif|008G001108.mRNA.1	Pdif|011G000343.mRNA.1	Pdif|013G000361.mRNA.1				Mcor|004G001757.mRNA.1	Mcor|006G001165.mRNA.1	Mcor|007G001252.mRNA.1	Mcor|014G000142.mRNA.1
Pce_09009050.1		Pce_11021630.1						Pcan|001G000350.mRNA.1	Pcan|002G001953.mRNA.1	Pcan|004G000657.mRNA.1	Pcan|005G000035.mRNA.1	Pcan|006G001213.mRNA.1	Pcan|007G000316.mRNA.1	Pcan|011G000700.mRNA.1	Pcan|012G000532.mRNA.1	Pcan|013G001002.mRNA.1	Pcan|014G000248.mRNA.1	Pcan|008G000265.mRNA.2		Pdif|002G001827.mRNA.1	Pdif|006G000164.mRNA.1	Pdif|008G001109.mRNA.1	Pdif|011G000345.mRNA.1	Pdif|013G000360.mRNA.1				Mcor|004G001755.mRNA.1	Mcor|006G001162.mRNA.1	Mcor|007G001251.mRNA.1	Mcor|014G000136.mRNA.1
Pce_09009030.1		Pce_11021500.1						Pcan|001G000349.mRNA.1	Pcan|002G001952.mRNA.1	Pcan|004G000658.mRNA.1	Pcan|005G000036.mRNA.1	Pcan|006G001222.mRNA.1	Pcan|007G000317.mRNA.2	Pcan|011G000699.mRNA.1	Pcan|012G000531.mRNA.1	Pcan|013G000996.mRNA.1	Pcan|014G000251.mRNA.1	Pcan|008G000273.mRNA.1		Pdif|002G001824.mRNA.1	Pdif|006G000165.mRNA.1	Pdif|008G001110.mRNA.1	Pdif|011G000347.mRNA.1	Pdif|013G000359.mRNA.1				Mcor|004G001754.mRNA.1	Mcor|006G001157.mRNA.1	Mcor|007G001250.mRNA.1	Mcor|014G000134.mRNA.1
Pce_09009010.1		Pce_11021490.1						Pcan|001G000348.mRNA.2	Pcan|002G001951.mRNA.1	Pcan|004G000659.mRNA.1	Pcan|005G000037.mRNA.1	Pcan|006G001223.mRNA.1	Pcan|007G000322.mRNA.1	Pcan|011G000698.mRNA.1	Pcan|012G000530.mRNA.1	Pcan|013G000995.mRNA.1	Pcan|014G000253.mRNA.1	Pcan|008G000276.mRNA.1		Pdif|002G001823.mRNA.1	Pdif|006G000168.mRNA.1	Pdif|008G001112.mRNA.1	Pdif|011G000348.mRNA.1	Pdif|013G000358.mRNA.1				Mcor|004G001752.mRNA.1	Mcor|006G001156.mRNA.1	Mcor|007G001249.mRNA.1	Mcor|014G000133.mRNA.1
Pce_09009000.1		Pce_11021470.1						Pcan|001G000345.mRNA.2	Pcan|002G000452.mRNA.1	Pcan|004G000661.mRNA.1	Pcan|005G000038.mRNA.1	Pcan|006G001224.mRNA.1	Pcan|007G000325.mRNA.1	Pcan|011G000697.mRNA.1	Pcan|012G000528.mRNA.1	Pcan|013G000994.mRNA.1	Pcan|014G000260.mRNA.1	Pcan|008G000277.mRNA.1		Pdif|002G001822.mRNA.1	Pdif|006G000169.mRNA.1	Pdif|008G001113.mRNA.1	Pdif|011G000349.mRNA.1	Pdif|013G000357.mRNA.1				Mcor|004G001751.mRNA.1	Mcor|006G001141.mRNA.1	Mcor|007G001246.mRNA.1	Mcor|014G000130.mRNA.1
Pce_09008950.1		Pce_11021430.3						Pcan|001G000343.mRNA.1	Pcan|002G000454.mRNA.1	Pcan|004G000660.mRNA.2	Pcan|005G000041.mRNA.1	Pcan|006G001226.mRNA.1	Pcan|007G000327.mRNA.1	Pcan|011G000696.mRNA.1	Pcan|012G000526.mRNA.1	Pcan|013G000992.mRNA.1	Pcan|014G000263.mRNA.1	Pcan|008G000278.mRNA.1		Pdif|002G001819.mRNA.1	Pdif|006G000170.mRNA.2	Pdif|008G001114.mRNA.1	Pdif|011G000351.mRNA.1	Pdif|013G000356.mRNA.3				Mcor|004G001749.mRNA.1	Mcor|006G001137.mRNA.1	Mcor|007G001245.mRNA.1	Mcor|014G000127.mRNA.1
Pce_09008940.1		Pce_11021410.1						Pcan|001G000341.mRNA.1	Pcan|002G000455.mRNA.1	Pcan|004G000662.mRNA.1	Pcan|005G000043.mRNA.1	Pcan|006G001228.mRNA.1	Pcan|007G000329.mRNA.1	Pcan|011G000695.mRNA.1	Pcan|012G000525.mRNA.1	Pcan|013G000990.mRNA.1	Pcan|014G000265.mRNA.1	Pcan|008G000279.mRNA.1		Pdif|002G001817.mRNA.1	Pdif|006G000171.mRNA.1	Pdif|008G001115.mRNA.1	Pdif|011G000358.mRNA.2	Pdif|013G000355.mRNA.1				Mcor|004G001748.mRNA.1	Mcor|006G001136.mRNA.1	Mcor|007G001244.mRNA.1	Mcor|014G000125.mRNA.1
Pce_09008930.1		Pce_11021390.1						Pcan|001G000338.mRNA.1	Pcan|002G000457.mRNA.1	Pcan|004G000665.mRNA.1	Pcan|005G000044.mRNA.1	Pcan|006G001229.mRNA.1	Pcan|007G000330.mRNA.1	Pcan|011G000689.mRNA.1	Pcan|012G000519.mRNA.1	Pcan|013G000989.mRNA.1	Pcan|014G000266.mRNA.5	Pcan|008G000280.mRNA.1		Pdif|002G001815.mRNA.4	Pdif|006G000172.mRNA.1	Pdif|008G001117.mRNA.2	Pdif|011G000359.mRNA.1	Pdif|013G000354.mRNA.4				Mcor|004G001747.mRNA.1	Mcor|006G001133.mRNA.1	Mcor|007G001242.mRNA.1	Mcor|014G000124.mRNA.1
Pce_09008920.1		Pce_11021350.1						Pcan|001G000332.mRNA.1	Pcan|002G000460.mRNA.1	Pcan|004G000668.mRNA.1	Pcan|005G000045.mRNA.1	Pcan|006G001230.mRNA.1	Pcan|007G000332.mRNA.1	Pcan|011G000688.mRNA.1	Pcan|012G000518.mRNA.1	Pcan|013G000988.mRNA.1	Pcan|014G000268.mRNA.1	Pcan|008G000284.mRNA.1		Pdif|002G001811.mRNA.1	Pdif|006G000173.mRNA.1	Pdif|008G001118.mRNA.1	Pdif|011G000360.mRNA.2	Pdif|013G000352.mRNA.1				Mcor|004G001746.mRNA.1	Mcor|006G001132.mRNA.2	Mcor|007G001241.mRNA.1	Mcor|014G000123.mRNA.2
Pce_09008900.1		Pce_11021320.1						Pcan|001G000330.mRNA.1	Pcan|002G000464.mRNA.1	Pcan|004G000669.mRNA.1	Pcan|005G000046.mRNA.2	Pcan|006G001231.mRNA.2	Pcan|007G000333.mRNA.1	Pcan|011G000687.mRNA.1	Pcan|012G000515.mRNA.3	Pcan|013G000986.mRNA.1	Pcan|014G000269.mRNA.1	Pcan|008G000285.mRNA.1		Pdif|002G001810.mRNA.1	Pdif|006G000174.mRNA.1	Pdif|008G001119.mRNA.1	Pdif|011G000362.mRNA.1	Pdif|013G000350.mRNA.1				Mcor|004G001745.mRNA.1	Mcor|006G001131.mRNA.1	Mcor|007G001238.mRNA.1	Mcor|014G000122.mRNA.2
Pce_09008860.1		Pce_11021310.3						Pcan|001G000327.mRNA.1	Pcan|002G000465.mRNA.1	Pcan|004G000671.mRNA.1	Pcan|005G000049.mRNA.1	Pcan|006G001234.mRNA.1	Pcan|007G000335.mRNA.1	Pcan|011G000682.mRNA.1	Pcan|012G000514.mRNA.1	Pcan|013G000985.mRNA.1	Pcan|014G000271.mRNA.1	Pcan|008G000286.mRNA.1		Pdif|002G001809.mRNA.1	Pdif|006G000175.mRNA.2	Pdif|008G001124.mRNA.1	Pdif|011G000365.mRNA.1	Pdif|013G000349.mRNA.1				Mcor|004G001744.mRNA.1	Mcor|006G001130.mRNA.1	Mcor|007G001237.mRNA.1	Mcor|014G000121.mRNA.1
Pce_09008850.1		Pce_11021280.1						Pcan|001G000325.mRNA.1	Pcan|002G000467.mRNA.1	Pcan|004G000675.mRNA.1	Pcan|005G000050.mRNA.1	Pcan|006G001236.mRNA.1	Pcan|007G000337.mRNA.1	Pcan|011G000680.mRNA.1	Pcan|012G000513.mRNA.1	Pcan|013G000984.mRNA.1	Pcan|014G000274.mRNA.1	Pcan|008G000287.mRNA.1		Pdif|002G001807.mRNA.1	Pdif|006G000176.mRNA.1	Pdif|008G001128.mRNA.1	Pdif|011G000367.mRNA.1	Pdif|013G000345.mRNA.1				Mcor|004G001743.mRNA.3	Mcor|006G001128.mRNA.1	Mcor|007G001233.mRNA.1	Mcor|014G000110.mRNA.1
Pce_09008800.1		Pce_11021230.1						Pcan|001G000323.mRNA.1	Pcan|002G000471.mRNA.1	Pcan|004G000677.mRNA.1	Pcan|005G000051.mRNA.1	Pcan|006G001237.mRNA.1	Pcan|007G000341.mRNA.1	Pcan|011G000679.mRNA.1	Pcan|012G000510.mRNA.1	Pcan|013G000974.mRNA.1	Pcan|014G000275.mRNA.1	Pcan|008G000291.mRNA.1		Pdif|002G001805.mRNA.1	Pdif|006G000177.mRNA.1	Pdif|008G001129.mRNA.1	Pdif|011G000368.mRNA.1	Pdif|013G000344.mRNA.1				Mcor|004G001742.mRNA.1	Mcor|006G001127.mRNA.1	Mcor|007G001232.mRNA.1	Mcor|014G000103.mRNA.1
Pce_09008790.1		Pce_11021170.1						Pcan|001G000321.mRNA.1	Pcan|002G000473.mRNA.1	Pcan|004G000679.mRNA.1	Pcan|005G000052.mRNA.4	Pcan|006G001239.mRNA.1	Pcan|007G000343.mRNA.1	Pcan|011G000678.mRNA.1	Pcan|012G000507.mRNA.1	Pcan|013G000972.mRNA.1	Pcan|014G000276.mRNA.2	Pcan|008G000294.mRNA.1		Pdif|002G001800.mRNA.1	Pdif|006G000178.mRNA.1	Pdif|008G001131.mRNA.1	Pdif|011G000369.mRNA.1	Pdif|013G000343.mRNA.1				Mcor|004G001736.mRNA.1	Mcor|006G001122.mRNA.1	Mcor|007G001230.mRNA.1	Mcor|014G000102.mRNA.1
Pce_09008750.1		Pce_11021160.2						Pcan|001G000318.mRNA.1	Pcan|002G000478.mRNA.1	Pcan|004G000680.mRNA.1	Pcan|005G000053.mRNA.1	Pcan|006G001240.mRNA.1	Pcan|007G000344.mRNA.1	Pcan|011G000671.mRNA.1	Pcan|012G000506.mRNA.1	Pcan|013G000970.mRNA.1	Pcan|014G000277.mRNA.1	Pcan|008G000320.mRNA.1		Pdif|002G001799.mRNA.1	Pdif|006G000182.mRNA.1	Pdif|008G001132.mRNA.1	Pdif|011G000371.mRNA.1	Pdif|013G000341.mRNA.1				Mcor|004G001733.mRNA.1	Mcor|006G001121.mRNA.1	Mcor|007G001229.mRNA.1	Mcor|014G000100.mRNA.1
Pce_09008740.1		Pce_11021150.1						Pcan|001G000317.mRNA.1	Pcan|002G000481.mRNA.1	Pcan|004G000681.mRNA.1	Pcan|005G000054.mRNA.1	Pcan|006G001242.mRNA.1	Pcan|007G000348.mRNA.1	Pcan|011G000670.mRNA.1	Pcan|012G000505.mRNA.1	Pcan|013G000969.mRNA.1	Pcan|014G000279.mRNA.2	Pcan|008G000325.mRNA.1		Pdif|002G001798.mRNA.1	Pdif|006G000183.mRNA.1	Pdif|008G001137.mRNA.1	Pdif|011G000375.mRNA.1	Pdif|013G000340.mRNA.1				Mcor|004G001731.mRNA.1	Mcor|006G001119.mRNA.1	Mcor|007G001228.mRNA.1	Mcor|014G000088.mRNA.1
Pce_09008690.1		Pce_11021140.2						Pcan|001G000316.mRNA.1	Pcan|002G000482.mRNA.1	Pcan|004G000682.mRNA.1	Pcan|005G000055.mRNA.1	Pcan|006G001243.mRNA.1	Pcan|007G000349.mRNA.1	Pcan|011G000669.mRNA.1	Pcan|012G000504.mRNA.1	Pcan|013G000968.mRNA.1	Pcan|014G000280.mRNA.1	Pcan|008G000326.mRNA.1		Pdif|002G001797.mRNA.1	Pdif|006G000185.mRNA.1	Pdif|008G001141.mRNA.1	Pdif|011G000379.mRNA.1	Pdif|013G000339.mRNA.1				Mcor|004G001727.mRNA.1	Mcor|006G001116.mRNA.1	Mcor|007G001227.mRNA.1	Mcor|014G000087.mRNA.1
Pce_09008670.1		Pce_11021130.1						Pcan|001G000314.mRNA.1	Pcan|002G000484.mRNA.1	Pcan|004G000683.mRNA.1	Pcan|005G000056.mRNA.1	Pcan|006G001504.mRNA.1	Pcan|007G000350.mRNA.1	Pcan|011G000668.mRNA.1	Pcan|012G000503.mRNA.1	Pcan|013G000966.mRNA.1	Pcan|014G000281.mRNA.4	Pcan|008G000327.mRNA.1		Pdif|002G001796.mRNA.1	Pdif|006G000189.mRNA.1	Pdif|008G001142.mRNA.1	Pdif|011G000380.mRNA.1	Pdif|013G000338.mRNA.1				Mcor|004G001725.mRNA.1	Mcor|006G001115.mRNA.1	Mcor|007G001225.mRNA.5	Mcor|014G000086.mRNA.1
Pce_09008630.1		Pce_11021110.1						Pcan|001G000313.mRNA.1	Pcan|002G000486.mRNA.2	Pcan|004G000685.mRNA.1	Pcan|005G000058.mRNA.1	Pcan|006G001503.mRNA.2	Pcan|007G000351.mRNA.2	Pcan|011G000667.mRNA.1	Pcan|012G000499.mRNA.1	Pcan|013G000965.mRNA.1	Pcan|014G000284.mRNA.1	Pcan|008G000328.mRNA.1		Pdif|002G001795.mRNA.1	Pdif|006G000192.mRNA.1	Pdif|008G001145.mRNA.1	Pdif|011G000381.mRNA.1	Pdif|013G000337.mRNA.1				Mcor|004G001724.mRNA.1	Mcor|006G001114.mRNA.1	Mcor|007G001224.mRNA.1	Mcor|014G000080.mRNA.2
Pce_09008610.1		Pce_11021030.1						Pcan|001G000312.mRNA.1	Pcan|002G000487.mRNA.1	Pcan|004G000686.mRNA.1	Pcan|005G000062.mRNA.1	Pcan|006G001501.mRNA.4	Pcan|007G000352.mRNA.1	Pcan|011G000666.mRNA.1	Pcan|012G000493.mRNA.1	Pcan|013G000964.mRNA.1	Pcan|014G000285.mRNA.2	Pcan|008G000329.mRNA.1		Pdif|002G001791.mRNA.1	Pdif|006G000194.mRNA.1	Pdif|008G001147.mRNA.1	Pdif|011G000382.mRNA.1	Pdif|013G000335.mRNA.1				Mcor|004G001723.mRNA.1	Mcor|006G001106.mRNA.1	Mcor|007G001223.mRNA.1	Mcor|014G000077.mRNA.1
Pce_09008570.1		Pce_11020980.1						Pcan|001G000311.mRNA.1	Pcan|002G000489.mRNA.1	Pcan|004G000688.mRNA.1	Pcan|005G000067.mRNA.1	Pcan|006G001499.mRNA.1	Pcan|007G000353.mRNA.1	Pcan|011G000665.mRNA.1	Pcan|012G000491.mRNA.1	Pcan|013G000963.mRNA.2	Pcan|014G000286.mRNA.1	Pcan|008G000330.mRNA.2		Pdif|002G001788.mRNA.1	Pdif|006G000195.mRNA.2	Pdif|008G001152.mRNA.1	Pdif|011G000383.mRNA.1	Pdif|013G000334.mRNA.1				Mcor|004G001722.mRNA.5	Mcor|006G001103.mRNA.1	Mcor|007G001221.mRNA.1	Mcor|014G000070.mRNA.1
Pce_09008560.1		Pce_11020960.1						Pcan|001G000309.mRNA.1	Pcan|002G000490.mRNA.1	Pcan|004G000693.mRNA.1	Pcan|005G000069.mRNA.1	Pcan|006G001497.mRNA.1	Pcan|007G000354.mRNA.1	Pcan|011G000664.mRNA.1	Pcan|012G000489.mRNA.1	Pcan|013G000962.mRNA.2	Pcan|014G000287.mRNA.1	Pcan|008G000334.mRNA.1		Pdif|002G001782.mRNA.1	Pdif|006G000196.mRNA.1	Pdif|008G001155.mRNA.1	Pdif|011G000386.mRNA.1	Pdif|013G000332.mRNA.1				Mcor|004G001720.mRNA.1	Mcor|006G001102.mRNA.1	Mcor|007G001220.mRNA.1	Mcor|014G000066.mRNA.1
Pce_09008430.1		Pce_11020950.1						Pcan|001G000308.mRNA.1	Pcan|002G000492.mRNA.1	Pcan|004G000694.mRNA.4	Pcan|005G000070.mRNA.1	Pcan|006G001496.mRNA.1	Pcan|007G000355.mRNA.1	Pcan|011G000660.mRNA.1	Pcan|012G000487.mRNA.1	Pcan|013G000961.mRNA.1	Pcan|014G000289.mRNA.1	Pcan|008G000335.mRNA.1		Pdif|002G001781.mRNA.1	Pdif|006G000198.mRNA.1	Pdif|008G001157.mRNA.1	Pdif|011G000397.mRNA.1	Pdif|013G000330.mRNA.1				Mcor|004G001717.mRNA.1	Mcor|006G001101.mRNA.1	Mcor|007G001219.mRNA.1	Mcor|014G000063.mRNA.1
Pce_09008420.6		Pce_11020910.3						Pcan|001G000307.mRNA.1	Pcan|002G000493.mRNA.1	Pcan|004G000695.mRNA.1	Pcan|005G000072.mRNA.3	Pcan|006G001495.mRNA.2	Pcan|007G000359.mRNA.2	Pcan|011G000659.mRNA.1	Pcan|012G000474.mRNA.1	Pcan|013G000960.mRNA.1	Pcan|014G000290.mRNA.1	Pcan|008G000337.mRNA.1		Pdif|002G001777.mRNA.3	Pdif|006G000199.mRNA.1	Pdif|008G001158.mRNA.1	Pdif|011G000400.mRNA.1	Pdif|013G000329.mRNA.2				Mcor|004G001715.mRNA.1	Mcor|006G001097.mRNA.1	Mcor|007G001217.mRNA.1	Mcor|014G000062.mRNA.1
Pce_09008390.1		Pce_11020900.1						Pcan|001G000306.mRNA.2	Pcan|002G000495.mRNA.1	Pcan|004G000696.mRNA.1	Pcan|005G000073.mRNA.1	Pcan|006G001489.mRNA.1	Pcan|007G000362.mRNA.1	Pcan|011G000658.mRNA.1	Pcan|012G000476.mRNA.1	Pcan|013G000959.mRNA.1	Pcan|014G000291.mRNA.1	Pcan|008G000338.mRNA.1		Pdif|002G001776.mRNA.1	Pdif|006G000201.mRNA.1	Pdif|008G001160.mRNA.1	Pdif|011G000403.mRNA.1	Pdif|013G000328.mRNA.1				Mcor|004G001707.mRNA.1	Mcor|006G001095.mRNA.2	Mcor|007G001216.mRNA.1	Mcor|014G000056.mRNA.1
Pce_09008360.1		Pce_11020880.1						Pcan|001G000304.mRNA.1	Pcan|002G000496.mRNA.1	Pcan|004G000697.mRNA.1	Pcan|005G000077.mRNA.1	Pcan|006G001481.mRNA.1	Pcan|007G000364.mRNA.1	Pcan|011G000657.mRNA.1	Pcan|012G000477.mRNA.1	Pcan|013G000958.mRNA.1	Pcan|014G000293.mRNA.1	Pcan|008G000340.mRNA.1		Pdif|002G001775.mRNA.1	Pdif|006G000205.mRNA.1	Pdif|008G001163.mRNA.1	Pdif|011G000406.mRNA.1	Pdif|013G000321.mRNA.1				Mcor|004G001706.mRNA.1	Mcor|006G001093.mRNA.11	Mcor|007G001215.mRNA.6	Mcor|014G000055.mRNA.1
Pce_09008290.1		Pce_11020860.1						Pcan|001G000302.mRNA.1	Pcan|002G000501.mRNA.1	Pcan|004G000698.mRNA.2	Pcan|005G000078.mRNA.1	Pcan|006G001480.mRNA.1	Pcan|007G000366.mRNA.1	Pcan|011G000656.mRNA.1	Pcan|012G000480.mRNA.1	Pcan|013G000957.mRNA.1	Pcan|014G000295.mRNA.1	Pcan|008G000343.mRNA.1		Pdif|002G001772.mRNA.3	Pdif|006G000206.mRNA.1	Pdif|008G001165.mRNA.1	Pdif|011G000407.mRNA.3	Pdif|013G000319.mRNA.1				Mcor|004G001702.mRNA.3	Mcor|006G001092.mRNA.2	Mcor|007G001214.mRNA.1	Mcor|014G000054.mRNA.1
Pce_09008230.1		Pce_11020830.1						Pcan|001G000301.mRNA.2	Pcan|002G000503.mRNA.1	Pcan|004G000699.mRNA.1	Pcan|005G000080.mRNA.1	Pcan|006G001479.mRNA.1	Pcan|007G000367.mRNA.1	Pcan|011G000655.mRNA.1	Pcan|012G000484.mRNA.1	Pcan|013G000937.mRNA.1	Pcan|014G000298.mRNA.1	Pcan|008G000347.mRNA.1		Pdif|002G001771.mRNA.1	Pdif|006G000207.mRNA.1	Pdif|008G001166.mRNA.1	Pdif|011G000408.mRNA.1	Pdif|013G000316.mRNA.1				Mcor|004G001701.mRNA.1	Mcor|006G001089.mRNA.1	Mcor|007G001208.mRNA.3	Mcor|014G000052.mRNA.1
Pce_09008200.1		Pce_11020810.1						Pcan|001G000300.mRNA.1	Pcan|002G000506.mRNA.1	Pcan|004G000700.mRNA.1	Pcan|005G000083.mRNA.1	Pcan|006G001475.mRNA.1	Pcan|007G000368.mRNA.1	Pcan|011G000647.mRNA.1	Pcan|012G000471.mRNA.1	Pcan|013G000938.mRNA.1	Pcan|014G000299.mRNA.2	Pcan|008G000353.mRNA.1		Pdif|002G001767.mRNA.1	Pdif|006G000208.mRNA.1	Pdif|008G001167.mRNA.1	Pdif|011G000410.mRNA.1	Pdif|013G000315.mRNA.1				Mcor|004G001688.mRNA.1	Mcor|006G001088.mRNA.1	Mcor|007G001207.mRNA.1	Mcor|014G000048.mRNA.1
Pce_09008190.7		Pce_11020800.1						Pcan|001G000299.mRNA.1	Pcan|002G000507.mRNA.1	Pcan|004G000702.mRNA.1	Pcan|005G000084.mRNA.1	Pcan|006G001474.mRNA.1	Pcan|007G000369.mRNA.1	Pcan|011G000646.mRNA.1	Pcan|012G000470.mRNA.1	Pcan|013G000940.mRNA.1	Pcan|014G000302.mRNA.1	Pcan|008G000354.mRNA.1		Pdif|002G001766.mRNA.1	Pdif|006G000209.mRNA.1	Pdif|008G001171.mRNA.1	Pdif|011G000413.mRNA.1	Pdif|013G000311.mRNA.1				Mcor|004G001686.mRNA.1	Mcor|006G001084.mRNA.1	Mcor|007G001205.mRNA.1	Mcor|014G000044.mRNA.1
Pce_09008180.2		Pce_11020790.1						Pcan|001G000297.mRNA.1	Pcan|002G000509.mRNA.1	Pcan|004G000703.mRNA.1	Pcan|005G000085.mRNA.1	Pcan|006G001472.mRNA.1	Pcan|007G000370.mRNA.2	Pcan|011G000645.mRNA.2	Pcan|012G000469.mRNA.1	Pcan|013G000943.mRNA.1	Pcan|014G000303.mRNA.3	Pcan|008G000418.mRNA.1		Pdif|002G001765.mRNA.1	Pdif|006G000210.mRNA.1	Pdif|008G001175.mRNA.1	Pdif|011G000415.mRNA.1	Pdif|013G000309.mRNA.1				Mcor|004G001684.mRNA.1	Mcor|006G001078.mRNA.5	Mcor|007G001204.mRNA.1	Mcor|014G000043.mRNA.1
Pce_09008160.1		Pce_11020760.1						Pcan|001G000288.mRNA.3	Pcan|002G000511.mRNA.1	Pcan|004G000705.mRNA.1	Pcan|005G000087.mRNA.1	Pcan|006G001471.mRNA.1	Pcan|007G000371.mRNA.1	Pcan|011G000643.mRNA.1	Pcan|012G000467.mRNA.1	Pcan|013G000945.mRNA.1	Pcan|014G000305.mRNA.1	Pcan|008G000419.mRNA.1		Pdif|002G001762.mRNA.1	Pdif|006G000211.mRNA.1	Pdif|008G001179.mRNA.1	Pdif|011G000418.mRNA.1	Pdif|013G000308.mRNA.1				Mcor|004G001683.mRNA.1	Mcor|006G001077.mRNA.1	Mcor|007G001203.mRNA.1	Mcor|014G000042.mRNA.2
Pce_09008150.1		Pce_11020740.2						Pcan|001G000287.mRNA.1	Pcan|002G000512.mRNA.1	Pcan|004G000707.mRNA.3	Pcan|005G000088.mRNA.1	Pcan|006G001470.mRNA.1	Pcan|007G000382.mRNA.1	Pcan|011G000641.mRNA.2	Pcan|012G000465.mRNA.1	Pcan|013G000949.mRNA.1	Pcan|014G000307.mRNA.1	Pcan|008G000432.mRNA.1		Pdif|002G001760.mRNA.1	Pdif|006G000215.mRNA.1	Pdif|008G001180.mRNA.1	Pdif|011G000419.mRNA.1	Pdif|013G000307.mRNA.1				Mcor|004G001680.mRNA.1	Mcor|006G001076.mRNA.1	Mcor|007G001200.mRNA.1	Mcor|014G000038.mRNA.1
Pce_09008140.1		Pce_11020700.1						Pcan|001G000286.mRNA.1	Pcan|002G000513.mRNA.1	Pcan|004G000711.mRNA.1	Pcan|005G000089.mRNA.1	Pcan|006G001458.mRNA.1	Pcan|007G000383.mRNA.1	Pcan|011G000639.mRNA.1	Pcan|012G000464.mRNA.1	Pcan|013G000952.mRNA.1	Pcan|014G000308.mRNA.1	Pcan|008G000433.mRNA.1		Pdif|002G001757.mRNA.1	Pdif|006G000216.mRNA.1	Pdif|008G001181.mRNA.1	Pdif|011G000420.mRNA.1	Pdif|013G000305.mRNA.1				Mcor|004G001678.mRNA.1	Mcor|006G001073.mRNA.1	Mcor|007G001186.mRNA.1	Mcor|014G000036.mRNA.1
Pce_09008130.1		Pce_11020680.1						Pcan|001G000285.mRNA.3	Pcan|002G000515.mRNA.1	Pcan|004G000712.mRNA.1	Pcan|005G000091.mRNA.1	Pcan|006G001455.mRNA.1	Pcan|007G000384.mRNA.1	Pcan|011G000636.mRNA.1	Pcan|012G000463.mRNA.1	Pcan|013G000955.mRNA.1	Pcan|014G000309.mRNA.1	Pcan|008G000434.mRNA.1		Pdif|002G001756.mRNA.1	Pdif|006G000218.mRNA.1	Pdif|008G001182.mRNA.1	Pdif|011G000422.mRNA.1	Pdif|013G000302.mRNA.1				Mcor|004G001674.mRNA.1	Mcor|006G001070.mRNA.1	Mcor|007G001192.mRNA.1	Mcor|014G000031.mRNA.1
Pce_09008110.1		Pce_11020650.1						Pcan|001G000284.mRNA.1	Pcan|002G000516.mRNA.1	Pcan|004G000718.mRNA.1	Pcan|005G000100.mRNA.1	Pcan|006G001443.mRNA.1	Pcan|007G000386.mRNA.1	Pcan|011G000635.mRNA.1	Pcan|012G000460.mRNA.1	Pcan|013G000956.mRNA.2	Pcan|014G000311.mRNA.1	Pcan|008G000435.mRNA.1		Pdif|002G001755.mRNA.1	Pdif|006G000220.mRNA.1	Pdif|008G001188.mRNA.1	Pdif|011G000423.mRNA.1	Pdif|013G000301.mRNA.1				Mcor|004G001665.mRNA.3	Mcor|006G001069.mRNA.1	Mcor|007G001193.mRNA.1	Mcor|014G000030.mRNA.1
Pce_09008080.1		Pce_11020640.1						Pcan|001G000283.mRNA.2	Pcan|002G000518.mRNA.1	Pcan|004G000720.mRNA.1	Pcan|005G000101.mRNA.1	Pcan|006G001442.mRNA.1	Pcan|007G000387.mRNA.1	Pcan|011G000630.mRNA.1	Pcan|012G000459.mRNA.1	Pcan|013G000936.mRNA.1	Pcan|014G000318.mRNA.1	Pcan|008G000436.mRNA.1		Pdif|002G001753.mRNA.3	Pdif|006G000222.mRNA.4	Pdif|008G001190.mRNA.1	Pdif|011G000425.mRNA.1	Pdif|013G000299.mRNA.1				Mcor|004G001664.mRNA.1	Mcor|006G001068.mRNA.1	Mcor|007G001194.mRNA.1	Mcor|014G000029.mRNA.1
Pce_09008060.1		Pce_11020630.1						Pcan|001G000282.mRNA.1	Pcan|002G000521.mRNA.1	Pcan|004G000721.mRNA.1	Pcan|005G000102.mRNA.1	Pcan|006G001441.mRNA.2	Pcan|007G000392.mRNA.1	Pcan|011G000628.mRNA.1	Pcan|012G000459.mRNA.1	Pcan|013G000935.mRNA.1	Pcan|014G000329.mRNA.1	Pcan|008G000439.mRNA.1		Pdif|002G001752.mRNA.1	Pdif|006G000223.mRNA.1	Pdif|008G001191.mRNA.1	Pdif|011G000428.mRNA.1	Pdif|013G000294.mRNA.1				Mcor|004G001662.mRNA.1	Mcor|006G001065.mRNA.1	Mcor|007G001195.mRNA.1	Mcor|014G000027.mRNA.1
Pce_09008040.1		Pce_11020620.2						Pcan|001G000281.mRNA.1	Pcan|002G000522.mRNA.1	Pcan|004G000722.mRNA.1	Pcan|005G000103.mRNA.1	Pcan|006G001440.mRNA.1	Pcan|007G000393.mRNA.1	Pcan|011G000627.mRNA.1	Pcan|012G000458.mRNA.1	Pcan|013G000931.mRNA.1	Pcan|014G000333.mRNA.1	Pcan|008G000440.mRNA.1		Pdif|002G001749.mRNA.1	Pdif|006G000224.mRNA.1	Pdif|008G001193.mRNA.1	Pdif|011G000434.mRNA.1	Pdif|013G000292.mRNA.1				Mcor|004G001661.mRNA.1	Mcor|006G001064.mRNA.1	Mcor|007G001196.mRNA.1	Mcor|014G000026.mRNA.1
Pce_09008030.1		Pce_11020610.2						Pcan|001G000280.mRNA.3	Pcan|002G000527.mRNA.1	Pcan|004G000724.mRNA.1	Pcan|005G000104.mRNA.2	Pcan|006G001438.mRNA.2	Pcan|007G000397.mRNA.1	Pcan|011G000626.mRNA.1	Pcan|012G000456.mRNA.1	Pcan|013G000930.mRNA.1	Pcan|014G000335.mRNA.1	Pcan|008G000441.mRNA.3		Pdif|002G001748.mRNA.1	Pdif|006G000225.mRNA.1	Pdif|008G001195.mRNA.1	Pdif|011G000435.mRNA.1	Pdif|013G000290.mRNA.1				Mcor|004G001660.mRNA.1	Mcor|006G001063.mRNA.1	Mcor|007G001197.mRNA.1	Mcor|014G000018.mRNA.1
Pce_09008000.2		Pce_11020600.1						Pcan|001G000279.mRNA.1	Pcan|002G000528.mRNA.1	Pcan|004G000727.mRNA.1	Pcan|005G000105.mRNA.1	Pcan|006G001435.mRNA.2	Pcan|007G000398.mRNA.1	Pcan|011G000624.mRNA.1	Pcan|012G000455.mRNA.1	Pcan|013G000924.mRNA.1	Pcan|014G000338.mRNA.1	Pcan|008G000442.mRNA.1		Pdif|002G001747.mRNA.1	Pdif|006G000227.mRNA.1	Pdif|008G001197.mRNA.1	Pdif|011G000436.mRNA.1	Pdif|013G000286.mRNA.1				Mcor|004G001659.mRNA.1	Mcor|006G001061.mRNA.1	Mcor|007G001198.mRNA.1	Mcor|014G000017.mRNA.1
Pce_09007990.1		Pce_11020590.1						Pcan|001G000276.mRNA.1	Pcan|002G000529.mRNA.1	Pcan|004G000729.mRNA.1	Pcan|005G000106.mRNA.1	Pcan|006G001434.mRNA.1	Pcan|007G000399.mRNA.1	Pcan|011G000623.mRNA.1	Pcan|012G000423.mRNA.1	Pcan|013G000922.mRNA.1	Pcan|014G000340.mRNA.1	Pcan|008G000443.mRNA.1		Pdif|002G001745.mRNA.1	Pdif|006G000228.mRNA.1	Pdif|008G001198.mRNA.1	Pdif|011G000437.mRNA.1	Pdif|013G000284.mRNA.1				Mcor|004G001657.mRNA.1	Mcor|006G001060.mRNA.1	Mcor|007G001178.mRNA.1	Mcor|014G000016.mRNA.1
Pce_09007940.1		Pce_11020560.2						Pcan|001G000273.mRNA.1	Pcan|002G000530.mRNA.1	Pcan|004G000736.mRNA.1	Pcan|005G000107.mRNA.1	Pcan|006G001433.mRNA.1	Pcan|007G000400.mRNA.1	Pcan|011G000622.mRNA.1	Pcan|012G000425.mRNA.1	Pcan|013G000921.mRNA.1	Pcan|014G000341.mRNA.1	Pcan|008G000444.mRNA.1		Pdif|002G001743.mRNA.2	Pdif|006G000231.mRNA.1	Pdif|008G001199.mRNA.1	Pdif|011G000438.mRNA.1	Pdif|013G000283.mRNA.1				Mcor|004G001656.mRNA.1	Mcor|006G001057.mRNA.1	Mcor|007G001176.mRNA.1	Mcor|014G000015.mRNA.1
Pce_09007930.1		Pce_11020440.1						Pcan|001G000270.mRNA.1	Pcan|002G000534.mRNA.1	Pcan|004G000737.mRNA.1	Pcan|005G000108.mRNA.1	Pcan|006G001430.mRNA.1	Pcan|007G000401.mRNA.1	Pcan|011G000621.mRNA.1	Pcan|012G000427.mRNA.1	Pcan|013G000920.mRNA.1	Pcan|014G000342.mRNA.1	Pcan|008G000446.mRNA.1		Pdif|002G001735.mRNA.1	Pdif|006G000232.mRNA.1	Pdif|008G001200.mRNA.1	Pdif|011G000442.mRNA.1	Pdif|013G000282.mRNA.1				Mcor|004G001654.mRNA.1	Mcor|006G001056.mRNA.1	Mcor|007G001174.mRNA.1	Mcor|014G000014.mRNA.1
Pce_09007840.1		Pce_11020420.1						Pcan|001G000268.mRNA.1	Pcan|002G000535.mRNA.1	Pcan|004G000738.mRNA.1	Pcan|005G000109.mRNA.1	Pcan|006G001429.mRNA.1	Pcan|007G000402.mRNA.1	Pcan|011G000620.mRNA.1	Pcan|012G000428.mRNA.1	Pcan|013G000907.mRNA.3	Pcan|014G000343.mRNA.1	Pcan|008G000447.mRNA.1		Pdif|002G001734.mRNA.1	Pdif|006G000233.mRNA.1	Pdif|008G001201.mRNA.1	Pdif|011G000443.mRNA.1	Pdif|013G000281.mRNA.1				Mcor|004G001653.mRNA.2	Mcor|006G001053.mRNA.1	Mcor|007G001173.mRNA.1	Mcor|014G000013.mRNA.1
Pce_09007830.1		Pce_11020330.1						Pcan|001G000267.mRNA.1	Pcan|002G000537.mRNA.1	Pcan|004G000740.mRNA.1	Pcan|005G000110.mRNA.1	Pcan|006G001428.mRNA.1	Pcan|007G000403.mRNA.1	Pcan|011G000619.mRNA.1	Pcan|012G000429.mRNA.1	Pcan|013G000895.mRNA.1	Pcan|014G000344.mRNA.1	Pcan|008G000448.mRNA.2		Pdif|002G001730.mRNA.1	Pdif|006G000234.mRNA.1	Pdif|008G001202.mRNA.1	Pdif|011G000446.mRNA.1	Pdif|013G000280.mRNA.1				Mcor|004G001651.mRNA.1	Mcor|006G001045.mRNA.1	Mcor|007G001172.mRNA.1	Mcor|004G000003.mRNA.1
Pce_09007810.1		Pce_11020320.1						Pcan|001G000265.mRNA.1	Pcan|002G000538.mRNA.1	Pcan|004G000741.mRNA.1	Pcan|005G000111.mRNA.2	Pcan|006G001427.mRNA.2	Pcan|007G000407.mRNA.1	Pcan|011G000617.mRNA.1	Pcan|012G000438.mRNA.1	Pcan|013G000894.mRNA.1	Pcan|014G000345.mRNA.1	Pcan|008G000449.mRNA.1		Pdif|002G001729.mRNA.1	Pdif|006G000236.mRNA.1	Pdif|008G000320.mRNA.1	Pdif|011G000447.mRNA.1	Pdif|013G000272.mRNA.1				Mcor|004G001650.mRNA.4	Mcor|006G001044.mRNA.1	Mcor|007G001171.mRNA.1
Pce_09007770.1		Pce_11020310.1						Pcan|001G000264.mRNA.1	Pcan|002G000539.mRNA.1	Pcan|004G000742.mRNA.1	Pcan|005G000114.mRNA.1	Pcan|006G001424.mRNA.1	Pcan|007G000409.mRNA.1	Pcan|011G000616.mRNA.1	Pcan|012G000439.mRNA.1	Pcan|013G000892.mRNA.1	Pcan|014G000346.mRNA.1	Pcan|008G000450.mRNA.1		Pdif|002G001728.mRNA.1	Pdif|006G000237.mRNA.1	Pdif|008G000323.mRNA.1	Pdif|011G000448.mRNA.1	Pdif|013G000266.mRNA.1				Mcor|004G001649.mRNA.2	Mcor|006G001041.mRNA.1	Mcor|007G001170.mRNA.1
Pce_09007730.1		Pce_11020300.1						Pcan|001G000261.mRNA.1	Pcan|002G000540.mRNA.1	Pcan|004G000744.mRNA.1	Pcan|005G000115.mRNA.1	Pcan|006G001423.mRNA.6	Pcan|007G000411.mRNA.1	Pcan|011G000615.mRNA.1	Pcan|012G000441.mRNA.1	Pcan|013G000891.mRNA.1	Pcan|014G000347.mRNA.1	Pcan|008G000451.mRNA.1		Pdif|002G001727.mRNA.1	Pdif|006G000250.mRNA.2	Pdif|008G000327.mRNA.1	Pdif|011G000450.mRNA.1	Pdif|013G000264.mRNA.1				Mcor|004G001640.mRNA.1	Mcor|006G001039.mRNA.1	Mcor|007G001168.mRNA.1
Pce_09007720.1		Pce_11020260.1						Pcan|001G000259.mRNA.2	Pcan|002G000542.mRNA.1	Pcan|004G000747.mRNA.1	Pcan|005G000171.mRNA.1	Pcan|006G001420.mRNA.1	Pcan|007G000414.mRNA.1	Pcan|011G000614.mRNA.1	Pcan|012G000442.mRNA.1	Pcan|013G000890.mRNA.1	Pcan|014G000348.mRNA.1	Pcan|008G000452.mRNA.1		Pdif|002G001723.mRNA.1	Pdif|006G000251.mRNA.1	Pdif|008G000328.mRNA.1	Pdif|011G000451.mRNA.1	Pdif|013G000263.mRNA.1				Mcor|004G001637.mRNA.2	Mcor|006G001038.mRNA.1	Mcor|007G001167.mRNA.2
Pce_09007690.1		Pce_11020220.1						Pcan|001G000255.mRNA.1	Pcan|002G000543.mRNA.1	Pcan|004G000748.mRNA.1	Pcan|005G000170.mRNA.1	Pcan|006G001414.mRNA.1	Pcan|007G000416.mRNA.1	Pcan|011G000613.mRNA.1	Pcan|012G000446.mRNA.1	Pcan|013G000888.mRNA.1	Pcan|014G000352.mRNA.1	Pcan|008G000453.mRNA.2		Pdif|002G001721.mRNA.1	Pdif|006G000256.mRNA.1	Pdif|008G000330.mRNA.1	Pdif|011G000452.mRNA.4	Pdif|013G000262.mRNA.1				Mcor|004G001636.mRNA.1	Mcor|006G001037.mRNA.1	Mcor|007G001166.mRNA.1
Pce_09007640.1		Pce_11020210.1						Pcan|001G000254.mRNA.1	Pcan|002G000547.mRNA.1	Pcan|004G000750.mRNA.1	Pcan|005G000168.mRNA.1	Pcan|006G001413.mRNA.1	Pcan|007G000417.mRNA.1	Pcan|011G000611.mRNA.1	Pcan|012G000447.mRNA.1	Pcan|013G000862.mRNA.1	Pcan|014G000353.mRNA.1	Pcan|008G000454.mRNA.1		Pdif|002G001720.mRNA.1	Pdif|006G000257.mRNA.1	Pdif|008G000335.mRNA.1	Pdif|011G000453.mRNA.1	Pdif|013G000261.mRNA.1				Mcor|004G001634.mRNA.1	Mcor|006G001036.mRNA.1	Mcor|007G001165.mRNA.1
Pce_09007580.1		Pce_11020200.1						Pcan|001G000250.mRNA.1	Pcan|002G000549.mRNA.1	Pcan|004G000751.mRNA.1	Pcan|005G000167.mRNA.1	Pcan|006G001412.mRNA.1	Pcan|007G000421.mRNA.7	Pcan|011G000610.mRNA.1	Pcan|012G000448.mRNA.1	Pcan|013G000861.mRNA.1	Pcan|014G000355.mRNA.1	Pcan|008G000462.mRNA.1		Pdif|002G001719.mRNA.1	Pdif|006G000258.mRNA.1	Pdif|008G000337.mRNA.1	Pdif|011G000454.mRNA.1	Pdif|013G000260.mRNA.1				Mcor|004G001632.mRNA.1	Mcor|006G001035.mRNA.1	Mcor|007G001162.mRNA.1
Pce_09007560.1		Pce_11020180.1						Pcan|001G000249.mRNA.1	Pcan|002G000552.mRNA.1	Pcan|004G000752.mRNA.1	Pcan|005G000166.mRNA.1	Pcan|006G001411.mRNA.1	Pcan|007G000424.mRNA.1	Pcan|011G000608.mRNA.1	Pcan|012G000450.mRNA.1	Pcan|013G000860.mRNA.1	Pcan|014G000356.mRNA.1	Pcan|008G000463.mRNA.1		Pdif|002G001718.mRNA.1	Pdif|006G000259.mRNA.1	Pdif|008G000338.mRNA.2	Pdif|011G000455.mRNA.2	Pdif|013G000259.mRNA.1				Mcor|004G001630.mRNA.1	Mcor|006G001034.mRNA.4	Mcor|007G001161.mRNA.1
Pce_09007550.1		Pce_11020160.1						Pcan|001G000245.mRNA.1	Pcan|002G000553.mRNA.1	Pcan|004G000753.mRNA.3	Pcan|005G000165.mRNA.5	Pcan|006G001410.mRNA.1	Pcan|007G000425.mRNA.1	Pcan|011G000605.mRNA.1	Pcan|012G000451.mRNA.1	Pcan|013G000858.mRNA.1	Pcan|014G000357.mRNA.1	Pcan|008G000464.mRNA.1		Pdif|002G001716.mRNA.1	Pdif|006G000261.mRNA.1	Pdif|008G000339.mRNA.1	Pdif|011G000456.mRNA.1	Pdif|013G000258.mRNA.1				Mcor|004G001629.mRNA.1	Mcor|006G001033.mRNA.1	Mcor|007G001160.mRNA.1
Pce_09007540.1		Pce_11020150.1						Pcan|001G000244.mRNA.1	Pcan|008G000522.mRNA.1	Pcan|004G000754.mRNA.1	Pcan|005G000161.mRNA.1	Pcan|006G001409.mRNA.1	Pcan|007G000426.mRNA.1	Pcan|011G000604.mRNA.1	Pcan|012G000452.mRNA.2	Pcan|013G000857.mRNA.1	Pcan|014G000358.mRNA.1	Pcan|008G000465.mRNA.1		Pdif|002G001715.mRNA.1	Pdif|006G000266.mRNA.1	Pdif|008G000340.mRNA.1	Pdif|011G000457.mRNA.1	Pdif|013G000256.mRNA.1				Mcor|004G001624.mRNA.1	Mcor|006G001032.mRNA.1	Mcor|007G001158.mRNA.1
Pce_09007530.1		Pce_11020140.1						Pcan|001G000243.mRNA.1	Pcan|002G000556.mRNA.1	Pcan|004G000755.mRNA.1	Pcan|005G000160.mRNA.1	Pcan|006G001407.mRNA.1	Pcan|007G000427.mRNA.1	Pcan|011G000603.mRNA.1	Pcan|012G000453.mRNA.1	Pcan|013G000856.mRNA.1	Pcan|014G000359.mRNA.1	Pcan|008G000466.mRNA.3		Pdif|002G001714.mRNA.1	Pdif|006G000268.mRNA.1	Pdif|008G000342.mRNA.1	Pdif|011G000458.mRNA.1	Pdif|013G000255.mRNA.1				Mcor|004G001623.mRNA.1	Mcor|006G001031.mRNA.1	Mcor|007G001155.mRNA.1
Pce_09007520.1		Pce_11020130.1						Pcan|001G000242.mRNA.1	Pcan|002G000559.mRNA.1	Pcan|004G000756.mRNA.1	Pcan|005G000159.mRNA.1	Pcan|006G001400.mRNA.1	Pcan|007G000428.mRNA.1	Pcan|011G000600.mRNA.1	Pcan|012G000421.mRNA.1	Pcan|013G000854.mRNA.1	Pcan|014G000360.mRNA.1	Pcan|008G000469.mRNA.1		Pdif|002G001713.mRNA.1	Pdif|006G000272.mRNA.1	Pdif|008G000344.mRNA.1	Pdif|011G000460.mRNA.1	Pdif|013G000254.mRNA.1				Mcor|004G001622.mRNA.1	Mcor|006G001026.mRNA.1	Mcor|007G001152.mRNA.1
Pce_09007500.1		Pce_11020110.1						Pcan|001G000237.mRNA.1	Pcan|002G000561.mRNA.1	Pcan|004G000757.mRNA.1	Pcan|005G000158.mRNA.1	Pcan|006G001404.mRNA.1	Pcan|007G000431.mRNA.1	Pcan|011G000596.mRNA.1	Pcan|012G000419.mRNA.1	Pcan|013G000853.mRNA.1	Pcan|014G000362.mRNA.2	Pcan|008G000472.mRNA.2		Pdif|002G001711.mRNA.1	Pdif|006G000278.mRNA.1	Pdif|008G000349.mRNA.1	Pdif|011G000461.mRNA.1	Pdif|013G000253.mRNA.4				Mcor|004G001621.mRNA.1	Mcor|006G001024.mRNA.1	Mcor|007G001151.mRNA.1
Pce_09007490.1		Pce_11020100.1							Pcan|002G000563.mRNA.1	Pcan|004G000760.mRNA.1	Pcan|005G000157.mRNA.1	Pcan|006G001395.mRNA.1	Pcan|007G000433.mRNA.1	Pcan|011G000593.mRNA.1	Pcan|012G000417.mRNA.1	Pcan|013G000851.mRNA.3	Pcan|014G000382.mRNA.1	Pcan|008G000473.mRNA.1		Pdif|002G001710.mRNA.1	Pdif|006G000279.mRNA.1	Pdif|008G000350.mRNA.1	Pdif|011G000464.mRNA.2	Pdif|013G000252.mRNA.1				Mcor|004G001620.mRNA.2	Mcor|006G001023.mRNA.2	Mcor|007G001147.mRNA.3
Pce_09007480.1		Pce_11020090.1							Pcan|002G000564.mRNA.1	Pcan|004G000762.mRNA.1	Pcan|005G000154.mRNA.1	Pcan|006G001394.mRNA.1	Pcan|007G000434.mRNA.1	Pcan|011G000590.mRNA.1	Pcan|012G000415.mRNA.1	Pcan|013G000850.mRNA.1	Pcan|014G000381.mRNA.1	Pcan|008G000477.mRNA.1		Pdif|002G001709.mRNA.1	Pdif|006G000282.mRNA.2	Pdif|008G000351.mRNA.1	Pdif|011G000465.mRNA.1	Pdif|013G000251.mRNA.1				Mcor|004G001613.mRNA.1	Mcor|006G001022.mRNA.1	Mcor|007G001146.mRNA.1
Pce_09007470.1		Pce_11020000.1							Pcan|002G000565.mRNA.1	Pcan|004G000764.mRNA.1	Pcan|005G000151.mRNA.3	Pcan|006G001393.mRNA.2	Pcan|007G000436.mRNA.1	Pcan|011G000588.mRNA.1	Pcan|012G000409.mRNA.1	Pcan|013G000849.mRNA.1	Pcan|014G000379.mRNA.1	Pcan|008G000479.mRNA.1		Pdif|002G001695.mRNA.1	Pdif|006G000284.mRNA.1	Pdif|008G000353.mRNA.1	Pdif|011G000466.mRNA.1	Pdif|013G000250.mRNA.1				Mcor|004G001612.mRNA.1	Mcor|006G001020.mRNA.1	Mcor|007G001145.mRNA.1
Pce_09007320.1		Pce_11019980.1							Pcan|002G000566.mRNA.1	Pcan|004G000765.mRNA.1	Pcan|005G000150.mRNA.1	Pcan|006G001392.mRNA.1	Pcan|007G000437.mRNA.1	Pcan|011G000587.mRNA.1	Pcan|012G000408.mRNA.1	Pcan|013G000848.mRNA.1	Pcan|014G000377.mRNA.1	Pcan|008G000488.mRNA.1		Pdif|002G001694.mRNA.1	Pdif|006G000285.mRNA.2	Pdif|008G000357.mRNA.1	Pdif|011G000482.mRNA.1	Pdif|013G000249.mRNA.1				Mcor|004G001610.mRNA.1	Mcor|006G001019.mRNA.1	Mcor|007G001143.mRNA.5
Pce_09007270.1		Pce_11019970.1							Pcan|002G000580.mRNA.1	Pcan|004G000766.mRNA.1	Pcan|005G000149.mRNA.1	Pcan|006G001391.mRNA.4	Pcan|007G000438.mRNA.1	Pcan|011G000583.mRNA.1	Pcan|012G000405.mRNA.1	Pcan|013G000847.mRNA.4	Pcan|014G000376.mRNA.2	Pcan|008G000493.mRNA.1		Pdif|002G001693.mRNA.1	Pdif|006G000286.mRNA.1	Pdif|008G000358.mRNA.1	Pdif|011G000486.mRNA.1	Pdif|013G000248.mRNA.3				Mcor|004G001606.mRNA.1	Mcor|006G001018.mRNA.1	Mcor|007G001140.mRNA.1
Pce_09007260.1		Pce_11019960.1							Pcan|002G000581.mRNA.1	Pcan|004G000767.mRNA.1	Pcan|005G000146.mRNA.2	Pcan|006G001390.mRNA.2	Pcan|007G000439.mRNA.1	Pcan|011G000578.mRNA.1	Pcan|012G000404.mRNA.1	Pcan|013G000844.mRNA.1	Pcan|014G000375.mRNA.1	Pcan|008G000501.mRNA.1		Pdif|002G001691.mRNA.1	Pdif|006G000287.mRNA.1	Pdif|008G000369.mRNA.1	Pdif|011G000487.mRNA.1	Pdif|013G000247.mRNA.1				Mcor|004G001605.mRNA.1	Mcor|006G001016.mRNA.1	Mcor|007G001138.mRNA.1
Pce_09007230.1		Pce_11019930.1							Pcan|002G000582.mRNA.3	Pcan|004G000768.mRNA.1	Pcan|005G000145.mRNA.1	Pcan|006G001384.mRNA.1	Pcan|007G000441.mRNA.1	Pcan|011G000574.mRNA.1	Pcan|012G000402.mRNA.1	Pcan|013G000843.mRNA.1	Pcan|014G000373.mRNA.1	Pcan|008G000502.mRNA.1		Pdif|002G001690.mRNA.1	Pdif|006G000289.mRNA.1	Pdif|008G000372.mRNA.1	Pdif|011G000488.mRNA.1	Pdif|013G000246.mRNA.1				Mcor|004G001604.mRNA.3	Mcor|006G001013.mRNA.1	Mcor|007G001135.mRNA.1
Pce_09007210.1		Pce_11019900.1							Pcan|002G000583.mRNA.1	Pcan|004G000769.mRNA.1	Pcan|005G000144.mRNA.1	Pcan|006G001383.mRNA.1	Pcan|007G000457.mRNA.1	Pcan|011G000573.mRNA.1	Pcan|012G000401.mRNA.1		Pcan|014G000372.mRNA.1	Pcan|008G000503.mRNA.2		Pdif|002G001686.mRNA.1	Pdif|006G000290.mRNA.2	Pdif|008G000373.mRNA.1	Pdif|011G000489.mRNA.1	Pdif|013G000245.mRNA.1				Mcor|004G001603.mRNA.1	Mcor|006G001012.mRNA.1	Mcor|007G001132.mRNA.2
Pce_09007200.1		Pce_11019830.1							Pcan|002G000585.mRNA.1	Pcan|004G000770.mRNA.1	Pcan|005G000141.mRNA.2	Pcan|006G001382.mRNA.1	Pcan|007G000458.mRNA.1	Pcan|011G000572.mRNA.1	Pcan|012G000393.mRNA.2		Pcan|014G000371.mRNA.1	Pcan|008G000503.mRNA.2		Pdif|002G001683.mRNA.1	Pdif|006G000291.mRNA.1	Pdif|008G000376.mRNA.1	Pdif|011G000492.mRNA.1	Pdif|013G000244.mRNA.1				Mcor|004G001602.mRNA.1	Mcor|006G001009.mRNA.1	Mcor|007G001131.mRNA.2
Pce_09007180.1		Pce_11019810.1							Pcan|002G000586.mRNA.1	Pcan|004G000771.mRNA.1	Pcan|005G000140.mRNA.1	Pcan|006G001380.mRNA.1	Pcan|007G000463.mRNA.1	Pcan|011G000570.mRNA.1	Pcan|012G000391.mRNA.1		Pcan|014G000370.mRNA.1	Pcan|008G000504.mRNA.1		Pdif|002G001681.mRNA.1	Pdif|006G000292.mRNA.1	Pdif|008G000377.mRNA.1	Pdif|011G000497.mRNA.2	Pdif|013G000240.mRNA.1				Mcor|004G001601.mRNA.1	Mcor|006G001007.mRNA.1	Mcor|007G001129.mRNA.1
Pce_09007170.1		Pce_11019800.1							Pcan|002G000588.mRNA.1	Pcan|004G000772.mRNA.1	Pcan|005G000138.mRNA.1	Pcan|006G001379.mRNA.1	Pcan|007G000465.mRNA.3	Pcan|011G000569.mRNA.1	Pcan|012G000388.mRNA.1		Pcan|014G000369.mRNA.1	Pcan|008G000505.mRNA.1		Pdif|002G001680.mRNA.1	Pdif|006G000293.mRNA.1	Pdif|008G000378.mRNA.1	Pdif|011G000499.mRNA.1	Pdif|013G000238.mRNA.1				Mcor|004G001600.mRNA.1	Mcor|006G001006.mRNA.1	Mcor|007G001126.mRNA.1
Pce_09007160.3		Pce_11019770.1							Pcan|002G000592.mRNA.2	Pcan|004G000773.mRNA.1	Pcan|005G000136.mRNA.1	Pcan|006G001378.mRNA.1	Pcan|007G000466.mRNA.1	Pcan|011G000563.mRNA.1	Pcan|012G000386.mRNA.2		Pcan|014G000368.mRNA.1	Pcan|008G000510.mRNA.1		Pdif|002G001679.mRNA.1	Pdif|006G000294.mRNA.1	Pdif|008G000379.mRNA.1	Pdif|011G000501.mRNA.1	Pdif|013G000237.mRNA.1				Mcor|004G001596.mRNA.2	Mcor|006G001005.mRNA.1	Mcor|007G001120.mRNA.1
Pce_09007050.1		Pce_11019760.1							Pcan|002G000593.mRNA.1	Pcan|004G000774.mRNA.1	Pcan|005G000135.mRNA.1	Pcan|006G001377.mRNA.1	Pcan|007G000467.mRNA.1	Pcan|011G000562.mRNA.1	Pcan|012G000385.mRNA.1		Pcan|014G000385.mRNA.1	Pcan|008G000511.mRNA.1		Pdif|002G001677.mRNA.1	Pdif|006G000295.mRNA.1	Pdif|008G000381.mRNA.1	Pdif|011G000504.mRNA.1	Pdif|013G000236.mRNA.1				Mcor|004G001595.mRNA.1	Mcor|006G001001.mRNA.1	Mcor|007G001122.mRNA.1
Pce_09007020.1		Pce_11019730.1							Pcan|002G000595.mRNA.1	Pcan|004G000775.mRNA.1	Pcan|005G000133.mRNA.1	Pcan|006G001369.mRNA.1	Pcan|007G000470.mRNA.1	Pcan|011G000561.mRNA.1	Pcan|012G000379.mRNA.1		Pcan|014G000386.mRNA.2	Pcan|008G000512.mRNA.1		Pdif|002G001676.mRNA.1	Pdif|006G000296.mRNA.1	Pdif|008G000382.mRNA.1	Pdif|011G000506.mRNA.3	Pdif|013G000235.mRNA.1				Mcor|004G001594.mRNA.1	Mcor|006G001000.mRNA.1	Mcor|007G001121.mRNA.1
Pce_09007010.1		Pce_11019710.1							Pcan|002G000596.mRNA.1	Pcan|004G000777.mRNA.1	Pcan|005G000132.mRNA.1	Pcan|006G001366.mRNA.1	Pcan|007G000471.mRNA.2	Pcan|011G000560.mRNA.1	Pcan|012G000378.mRNA.1		Pcan|014G000399.mRNA.1	Pcan|008G000514.mRNA.1		Pdif|002G001674.mRNA.1	Pdif|006G000297.mRNA.2	Pdif|008G000385.mRNA.1	Pdif|011G000508.mRNA.1	Pdif|013G000233.mRNA.1				Mcor|004G001591.mRNA.1	Mcor|006G000993.mRNA.1	Mcor|007G001119.mRNA.1
Pce_09007000.1		Pce_11019700.1							Pcan|002G000597.mRNA.2	Pcan|004G000779.mRNA.1	Pcan|005G000128.mRNA.1	Pcan|006G001365.mRNA.1	Pcan|007G000473.mRNA.1	Pcan|011G000558.mRNA.1	Pcan|012G000377.mRNA.1		Pcan|014G000400.mRNA.1	Pcan|008G000516.mRNA.1		Pdif|002G001673.mRNA.1	Pdif|006G000298.mRNA.1	Pdif|008G000386.mRNA.1	Pdif|011G000509.mRNA.1	Pdif|013G000231.mRNA.1				Mcor|004G001587.mRNA.1	Mcor|006G000984.mRNA.1	Mcor|007G001106.mRNA.1
Pce_09006910.1		Pce_11019680.1							Pcan|002G000599.mRNA.1	Pcan|004G000784.mRNA.1	Pcan|005G000127.mRNA.1	Pcan|006G001360.mRNA.1	Pcan|007G000474.mRNA.1	Pcan|011G000557.mRNA.1	Pcan|012G000376.mRNA.2		Pcan|014G000401.mRNA.1	Pcan|008G000522.mRNA.1		Pdif|002G001672.mRNA.1	Pdif|006G000301.mRNA.1	Pdif|008G000388.mRNA.1	Pdif|011G000517.mRNA.1	Pdif|013G000230.mRNA.1				Mcor|004G001585.mRNA.2	Mcor|006G000983.mRNA.1	Mcor|007G001103.mRNA.1
Pce_09006900.1		Pce_11019610.1							Pcan|002G000600.mRNA.1	Pcan|004G000785.mRNA.1	Pcan|005G000125.mRNA.1	Pcan|006G001359.mRNA.1	Pcan|007G000475.mRNA.1	Pcan|011G000555.mRNA.1	Pcan|012G000375.mRNA.1		Pcan|014G000404.mRNA.1	Pcan|008G000523.mRNA.1		Pdif|002G001670.mRNA.1	Pdif|006G000305.mRNA.1	Pdif|008G000391.mRNA.1	Pdif|011G000518.mRNA.1	Pdif|013G000229.mRNA.1				Mcor|004G001581.mRNA.1	Mcor|006G000975.mRNA.3	Mcor|007G001102.mRNA.1
Pce_09006880.1		Pce_11019600.1							Pcan|002G000601.mRNA.6		Pcan|005G000124.mRNA.1	Pcan|006G001358.mRNA.1	Pcan|007G000476.mRNA.1	Pcan|011G000550.mRNA.1	Pcan|012G000374.mRNA.1		Pcan|014G000406.mRNA.1	Pcan|008G000524.mRNA.2		Pdif|002G001669.mRNA.1	Pdif|006G000306.mRNA.1	Pdif|008G000392.mRNA.1	Pdif|011G000521.mRNA.2	Pdif|013G000223.mRNA.1				Mcor|004G001579.mRNA.1	Mcor|006G000973.mRNA.1	Mcor|007G001101.mRNA.1
Pce_09006870.1		Pce_11019440.1							Pcan|002G000608.mRNA.1		Pcan|005G000123.mRNA.1	Pcan|006G001357.mRNA.1	Pcan|007G000477.mRNA.1	Pcan|011G000549.mRNA.1	Pcan|012G000372.mRNA.1		Pcan|014G000407.mRNA.1	Pcan|008G000525.mRNA.1		Pdif|002G001654.mRNA.1	Pdif|006G000310.mRNA.1	Pdif|008G000393.mRNA.1	Pdif|011G000522.mRNA.1	Pdif|013G000222.mRNA.1				Mcor|004G001577.mRNA.1	Mcor|006G000972.mRNA.1	Mcor|007G001098.mRNA.1
Pce_09006860.1		Pce_11019360.1							Pcan|002G000612.mRNA.1		Pcan|005G000117.mRNA.1	Pcan|006G001356.mRNA.1	Pcan|007G000478.mRNA.1	Pcan|011G000548.mRNA.1	Pcan|012G000371.mRNA.1		Pcan|014G000408.mRNA.1	Pcan|008G000526.mRNA.1		Pdif|002G001646.mRNA.1	Pdif|006G000312.mRNA.1	Pdif|008G000397.mRNA.1	Pdif|011G000523.mRNA.1	Pdif|013G000221.mRNA.1				Mcor|004G001575.mRNA.1	Mcor|006G000971.mRNA.1	Mcor|007G001096.mRNA.2
Pce_09006850.2		Pce_11019340.1							Pcan|002G000618.mRNA.1		Pcan|005G000116.mRNA.1	Pcan|006G001355.mRNA.1	Pcan|007G000481.mRNA.2	Pcan|011G000545.mRNA.1	Pcan|012G000370.mRNA.3		Pcan|014G000409.mRNA.1	Pcan|008G000528.mRNA.1		Pdif|002G001645.mRNA.1	Pdif|006G000313.mRNA.2	Pdif|008G000405.mRNA.1	Pdif|011G000524.mRNA.1	Pdif|013G000216.mRNA.1				Mcor|004G001574.mRNA.1	Mcor|006G000970.mRNA.1	Mcor|007G001094.mRNA.2
Pce_09006830.1		Pce_11019310.1							Pcan|002G000620.mRNA.1		Pcan|005G000195.mRNA.1	Pcan|006G001354.mRNA.1	Pcan|007G000482.mRNA.1	Pcan|011G000543.mRNA.1	Pcan|012G000368.mRNA.2		Pcan|014G000410.mRNA.1	Pcan|008G000530.mRNA.1		Pdif|002G001642.mRNA.1	Pdif|006G000314.mRNA.1	Pdif|008G000412.mRNA.1	Pdif|011G000527.mRNA.2	Pdif|013G000215.mRNA.1				Mcor|004G001573.mRNA.1	Mcor|006G000968.mRNA.1	Mcor|007G001093.mRNA.1
Pce_09006800.1		Pce_11019300.1							Pcan|002G000621.mRNA.1		Pcan|005G000199.mRNA.1	Pcan|006G001353.mRNA.1	Pcan|007G000485.mRNA.1	Pcan|011G000536.mRNA.1	Pcan|012G000367.mRNA.1		Pcan|014G000411.mRNA.1	Pcan|008G000531.mRNA.1		Pdif|002G001641.mRNA.1	Pdif|006G000315.mRNA.1	Pdif|008G000413.mRNA.1	Pdif|011G000528.mRNA.1	Pdif|013G000209.mRNA.1				Mcor|004G001571.mRNA.1	Mcor|006G000961.mRNA.1	Mcor|007G001091.mRNA.1
Pce_09006700.1		Pce_11019280.1							Pcan|002G000623.mRNA.1		Pcan|005G000200.mRNA.1	Pcan|006G001352.mRNA.1	Pcan|007G000486.mRNA.2	Pcan|011G000534.mRNA.1	Pcan|012G000366.mRNA.1		Pcan|014G000415.mRNA.1	Pcan|008G000532.mRNA.1		Pdif|002G001640.mRNA.1	Pdif|006G000316.mRNA.1	Pdif|008G000414.mRNA.1	Pdif|011G000530.mRNA.1	Pdif|013G000208.mRNA.1				Mcor|004G001566.mRNA.1	Mcor|006G000957.mRNA.1	Mcor|007G001090.mRNA.1
Pce_09006690.1		Pce_11019260.1							Pcan|002G000631.mRNA.1		Pcan|005G000201.mRNA.1	Pcan|006G001351.mRNA.1	Pcan|007G000487.mRNA.1	Pcan|011G000533.mRNA.2	Pcan|012G000365.mRNA.1		Pcan|014G000416.mRNA.1	Pcan|008G000534.mRNA.4		Pdif|002G001639.mRNA.1	Pdif|006G000320.mRNA.1	Pdif|008G000416.mRNA.1	Pdif|011G000531.mRNA.1	Pdif|013G000206.mRNA.1				Mcor|004G001565.mRNA.1	Mcor|006G000953.mRNA.1	Mcor|007G001088.mRNA.1
Pce_09006680.1		Pce_11019240.1							Pcan|002G000633.mRNA.1		Pcan|005G000202.mRNA.1	Pcan|006G001350.mRNA.1	Pcan|007G000494.mRNA.1	Pcan|011G000532.mRNA.1	Pcan|012G000364.mRNA.1		Pcan|014G000417.mRNA.1	Pcan|008G000535.mRNA.1		Pdif|002G001636.mRNA.1	Pdif|006G000324.mRNA.1	Pdif|008G000418.mRNA.1	Pdif|011G000534.mRNA.1	Pdif|013G000204.mRNA.1				Mcor|004G001561.mRNA.1	Mcor|006G000952.mRNA.1	Mcor|007G001087.mRNA.1
Pce_09006670.1		Pce_11019220.1							Pcan|002G000634.mRNA.1		Pcan|005G000203.mRNA.1	Pcan|006G001348.mRNA.1	Pcan|007G000499.mRNA.1	Pcan|011G000531.mRNA.2	Pcan|012G000363.mRNA.1		Pcan|014G000418.mRNA.1	Pcan|008G000537.mRNA.1		Pdif|002G001635.mRNA.1	Pdif|006G000330.mRNA.1	Pdif|008G000419.mRNA.3	Pdif|011G000535.mRNA.1	Pdif|013G000203.mRNA.3				Mcor|004G001560.mRNA.1	Mcor|006G000948.mRNA.1	Mcor|007G001086.mRNA.1
Pce_09006660.1		Pce_11019210.1							Pcan|002G000638.mRNA.1		Pcan|005G000205.mRNA.1	Pcan|006G001347.mRNA.1	Pcan|007G000501.mRNA.1	Pcan|011G000521.mRNA.1	Pcan|012G000627.mRNA.1		Pcan|014G000419.mRNA.1	Pcan|008G000545.mRNA.2		Pdif|002G001634.mRNA.1	Pdif|006G000331.mRNA.1	Pdif|008G000420.mRNA.1	Pdif|011G000536.mRNA.1	Pdif|013G000202.mRNA.1				Mcor|004G001556.mRNA.1	Mcor|006G000941.mRNA.1	Mcor|007G001085.mRNA.1
Pce_09006640.1		Pce_11019180.1							Pcan|002G000640.mRNA.1		Pcan|005G000207.mRNA.1	Pcan|006G001337.mRNA.1	Pcan|007G000502.mRNA.1	Pcan|011G000519.mRNA.1	Pcan|012G000629.mRNA.1		Pcan|014G000421.mRNA.1	Pcan|008G000546.mRNA.1		Pdif|002G001633.mRNA.1	Pdif|006G000336.mRNA.2	Pdif|008G000422.mRNA.1	Pdif|011G000537.mRNA.1	Pdif|013G000201.mRNA.1				Mcor|004G001548.mRNA.1	Mcor|006G000939.mRNA.1	Mcor|007G001083.mRNA.1
Pce_09006620.1		Pce_11019060.1							Pcan|002G000643.mRNA.1		Pcan|005G000209.mRNA.2	Pcan|006G001334.mRNA.1	Pcan|007G000503.mRNA.1	Pcan|011G000517.mRNA.1	Pcan|012G000632.mRNA.1		Pcan|014G000428.mRNA.2	Pcan|008G000547.mRNA.1		Pdif|002G001629.mRNA.1	Pdif|006G000337.mRNA.1	Pdif|008G000423.mRNA.1	Pdif|011G000538.mRNA.1	Pdif|013G000200.mRNA.1				Mcor|004G001547.mRNA.1	Mcor|006G000931.mRNA.1	Mcor|007G001082.mRNA.1
Pce_09006610.1		Pce_11019050.1							Pcan|002G000644.mRNA.1		Pcan|005G000210.mRNA.1	Pcan|006G001332.mRNA.1	Pcan|007G000504.mRNA.1	Pcan|011G000513.mRNA.2	Pcan|012G000639.mRNA.1		Pcan|014G000427.mRNA.2	Pcan|008G000548.mRNA.1		Pdif|002G001628.mRNA.1	Pdif|006G000352.mRNA.1	Pdif|008G000426.mRNA.1	Pdif|011G000539.mRNA.1	Pdif|013G000192.mRNA.1				Mcor|004G001544.mRNA.1	Mcor|006G000929.mRNA.1	Mcor|007G001081.mRNA.4
Pce_09006600.1		Pce_11019030.1							Pcan|002G000646.mRNA.1		Pcan|005G000211.mRNA.1	Pcan|006G001331.mRNA.1	Pcan|007G000505.mRNA.1	Pcan|011G000509.mRNA.1	Pcan|012G000640.mRNA.1		Pcan|014G000426.mRNA.1	Pcan|008G000549.mRNA.2		Pdif|002G001619.mRNA.1	Pdif|006G000354.mRNA.1	Pdif|008G000430.mRNA.3	Pdif|011G000540.mRNA.1	Pdif|013G000191.mRNA.1				Mcor|004G001543.mRNA.1	Mcor|006G000926.mRNA.1	Mcor|007G001079.mRNA.1
Pce_09006580.1		Pce_11019010.2							Pcan|002G000648.mRNA.1		Pcan|005G000213.mRNA.1	Pcan|006G001330.mRNA.1	Pcan|007G000507.mRNA.1	Pcan|011G000497.mRNA.1	Pcan|012G000643.mRNA.1		Pcan|014G000424.mRNA.1	Pcan|008G000552.mRNA.1		Pdif|002G001617.mRNA.1	Pdif|006G000355.mRNA.1	Pdif|008G000431.mRNA.1	Pdif|011G000541.mRNA.1	Pdif|013G000188.mRNA.1				Mcor|004G001541.mRNA.1	Mcor|006G000922.mRNA.1	Mcor|007G001077.mRNA.1
Pce_09006530.1		Pce_11019000.1							Pcan|002G000649.mRNA.1		Pcan|005G000215.mRNA.1	Pcan|006G001329.mRNA.1	Pcan|007G000509.mRNA.1	Pcan|011G000495.mRNA.1	Pcan|012G000644.mRNA.1		Pcan|014G000430.mRNA.1	Pcan|008G000556.mRNA.1		Pdif|002G001615.mRNA.1	Pdif|006G000356.mRNA.1	Pdif|008G000432.mRNA.1	Pdif|011G000543.mRNA.1	Pdif|013G000187.mRNA.1				Mcor|004G001540.mRNA.5	Mcor|006G000920.mRNA.1	Mcor|007G001076.mRNA.1
Pce_09006520.1		Pce_11018980.1							Pcan|002G000650.mRNA.1		Pcan|005G000216.mRNA.1	Pcan|006G001328.mRNA.1	Pcan|007G000510.mRNA.1	Pcan|011G000493.mRNA.1	Pcan|012G000645.mRNA.1		Pcan|014G000431.mRNA.1	Pcan|008G000677.mRNA.1		Pdif|002G001614.mRNA.1	Pdif|006G000359.mRNA.1	Pdif|008G000435.mRNA.1	Pdif|011G000544.mRNA.1	Pdif|013G000184.mRNA.1				Mcor|004G001539.mRNA.1	Mcor|006G000919.mRNA.1	Mcor|007G001075.mRNA.2
Pce_09006480.3		Pce_11018950.1							Pcan|002G000653.mRNA.1		Pcan|005G000220.mRNA.1	Pcan|006G001325.mRNA.1	Pcan|007G000512.mRNA.1	Pcan|011G000488.mRNA.1	Pcan|012G000646.mRNA.1		Pcan|014G000432.mRNA.1	Pcan|008G000674.mRNA.1		Pdif|002G001613.mRNA.1	Pdif|006G000361.mRNA.1	Pdif|008G000438.mRNA.1	Pdif|011G000545.mRNA.1	Pdif|013G000183.mRNA.1				Mcor|004G001537.mRNA.1	Mcor|006G000918.mRNA.1	Mcor|007G001071.mRNA.1
Pce_09006470.4		Pce_11018940.2							Pcan|002G000654.mRNA.1		Pcan|005G000221.mRNA.1	Pcan|006G001324.mRNA.1	Pcan|007G000513.mRNA.1	Pcan|011G000486.mRNA.1	Pcan|012G000647.mRNA.2		Pcan|014G000433.mRNA.1	Pcan|008G000673.mRNA.1		Pdif|002G001607.mRNA.1	Pdif|006G000366.mRNA.1	Pdif|008G000439.mRNA.1	Pdif|011G000546.mRNA.2	Pdif|013G000182.mRNA.1				Mcor|004G001535.mRNA.1	Mcor|006G000916.mRNA.1	Mcor|007G001069.mRNA.1
Pce_09006460.1		Pce_11018910.1							Pcan|002G000655.mRNA.1		Pcan|005G000223.mRNA.1	Pcan|006G001316.mRNA.1	Pcan|007G000516.mRNA.1	Pcan|011G000485.mRNA.2	Pcan|012G000648.mRNA.1		Pcan|014G000436.mRNA.2	Pcan|008G000672.mRNA.1		Pdif|002G001606.mRNA.1	Pdif|006G000372.mRNA.1	Pdif|008G000440.mRNA.1	Pdif|011G000549.mRNA.1	Pdif|013G000180.mRNA.1				Mcor|004G001528.mRNA.1	Mcor|006G000914.mRNA.1	Mcor|007G001065.mRNA.1
Pce_09006450.1		Pce_11018890.1							Pcan|002G000656.mRNA.2		Pcan|005G000226.mRNA.1	Pcan|006G001314.mRNA.1	Pcan|007G000517.mRNA.1	Pcan|011G000483.mRNA.1	Pcan|012G000657.mRNA.1		Pcan|014G000437.mRNA.3	Pcan|008G000671.mRNA.1		Pdif|002G001605.mRNA.1	Pdif|006G000373.mRNA.1	Pdif|008G000444.mRNA.1	Pdif|011G000551.mRNA.1	Pdif|013G000177.mRNA.1				Mcor|004G001527.mRNA.1	Mcor|006G000913.mRNA.1	Mcor|007G001064.mRNA.1
Pce_09006440.1		Pce_11018830.1							Pcan|002G000658.mRNA.1		Pcan|005G000227.mRNA.1	Pcan|006G001313.mRNA.1	Pcan|007G000518.mRNA.1	Pcan|011G000482.mRNA.1	Pcan|012G000658.mRNA.1		Pcan|014G000438.mRNA.1	Pcan|008G000669.mRNA.1		Pdif|002G001604.mRNA.1	Pdif|006G000375.mRNA.1	Pdif|008G000445.mRNA.1	Pdif|011G000552.mRNA.1	Pdif|013G000174.mRNA.1				Mcor|004G001524.mRNA.1	Mcor|006G000911.mRNA.1	Mcor|007G001063.mRNA.1
Pce_09006430.2		Pce_11018820.1							Pcan|002G000659.mRNA.1		Pcan|005G000228.mRNA.1	Pcan|006G001311.mRNA.1	Pcan|007G000519.mRNA.1	Pcan|011G000480.mRNA.1	Pcan|012G000662.mRNA.1		Pcan|014G000441.mRNA.1	Pcan|008G000667.mRNA.1		Pdif|002G001603.mRNA.1	Pdif|006G000376.mRNA.1	Pdif|008G000446.mRNA.1	Pdif|011G000554.mRNA.1	Pdif|013G000172.mRNA.1				Mcor|004G001521.mRNA.1	Mcor|006G000908.mRNA.1	Mcor|007G001061.mRNA.1
Pce_09006420.1									Pcan|002G000660.mRNA.1		Pcan|005G000229.mRNA.3	Pcan|006G001308.mRNA.1	Pcan|007G000521.mRNA.1	Pcan|011G000479.mRNA.1	Pcan|012G000663.mRNA.1		Pcan|014G000442.mRNA.1	Pcan|008G000666.mRNA.1		Pdif|002G001598.mRNA.1	Pdif|006G000377.mRNA.1	Pdif|008G000448.mRNA.1	Pdif|011G000555.mRNA.1	Pdif|013G000171.mRNA.1				Mcor|004G001520.mRNA.1	Mcor|006G000907.mRNA.1	Mcor|007G001060.mRNA.1
Pce_09006410.1									Pcan|002G000663.mRNA.1		Pcan|005G000234.mRNA.1	Pcan|006G001307.mRNA.2	Pcan|007G000522.mRNA.1	Pcan|011G000477.mRNA.3	Pcan|012G000667.mRNA.1		Pcan|014G000443.mRNA.1	Pcan|008G000663.mRNA.1		Pdif|002G001597.mRNA.1	Pdif|006G000378.mRNA.1	Pdif|008G000449.mRNA.1	Pdif|011G000559.mRNA.1	Pdif|013G000169.mRNA.1				Mcor|004G001519.mRNA.1	Mcor|006G000903.mRNA.1	Mcor|007G001057.mRNA.1
Pce_09006330.1									Pcan|002G000661.mRNA.1		Pcan|005G000235.mRNA.1	Pcan|006G001304.mRNA.1	Pcan|007G000524.mRNA.1	Pcan|011G000475.mRNA.1	Pcan|012G000669.mRNA.1		Pcan|014G000444.mRNA.1	Pcan|008G000662.mRNA.1		Pdif|002G001596.mRNA.1	Pdif|006G000380.mRNA.1	Pdif|008G000451.mRNA.1	Pdif|011G000560.mRNA.2	Pdif|013G000168.mRNA.1				Mcor|004G001517.mRNA.1	Mcor|006G000901.mRNA.1	Mcor|007G001053.mRNA.1
Pce_09006320.1									Pcan|002G000664.mRNA.2		Pcan|005G000236.mRNA.1	Pcan|006G001300.mRNA.1	Pcan|007G000527.mRNA.4	Pcan|011G000472.mRNA.1	Pcan|012G000672.mRNA.1		Pcan|014G000446.mRNA.1	Pcan|008G000660.mRNA.1		Pdif|002G001594.mRNA.1	Pdif|006G000381.mRNA.1	Pdif|008G000453.mRNA.1	Pdif|011G000562.mRNA.1	Pdif|013G000167.mRNA.1				Mcor|004G001516.mRNA.1	Mcor|006G000900.mRNA.1	Mcor|007G001047.mRNA.1
Pce_09006280.1									Pcan|002G000665.mRNA.1		Pcan|005G000237.mRNA.1	Pcan|006G001298.mRNA.1	Pcan|007G000528.mRNA.1	Pcan|011G000471.mRNA.1	Pcan|012G000675.mRNA.1		Pcan|014G000447.mRNA.1	Pcan|008G000659.mRNA.1		Pdif|002G001593.mRNA.1	Pdif|006G000382.mRNA.1	Pdif|008G000454.mRNA.1	Pdif|011G000563.mRNA.1	Pdif|013G000166.mRNA.1				Mcor|004G001513.mRNA.1	Mcor|006G000899.mRNA.1	Mcor|007G001044.mRNA.1
Pce_09006270.1									Pcan|002G000666.mRNA.1		Pcan|005G000243.mRNA.1	Pcan|006G000378.mRNA.1	Pcan|007G000529.mRNA.1	Pcan|011G000470.mRNA.1	Pcan|012G000680.mRNA.1		Pcan|014G000448.mRNA.1	Pcan|008G000654.mRNA.1		Pdif|002G001592.mRNA.1	Pdif|006G000383.mRNA.2	Pdif|008G000463.mRNA.1	Pdif|011G000565.mRNA.1	Pdif|013G000165.mRNA.1				Mcor|004G001512.mRNA.1	Mcor|006G000895.mRNA.1	Mcor|007G001043.mRNA.1
Pce_09006220.1									Pcan|002G000668.mRNA.1		Pcan|005G000245.mRNA.1	Pcan|006G000370.mRNA.1	Pcan|007G000530.mRNA.4	Pcan|011G000469.mRNA.1	Pcan|012G000681.mRNA.2		Pcan|014G000451.mRNA.1	Pcan|008G000648.mRNA.1		Pdif|002G001591.mRNA.1	Pdif|006G000385.mRNA.1	Pdif|008G000464.mRNA.1	Pdif|011G000566.mRNA.1	Pdif|013G000162.mRNA.1				Mcor|004G001511.mRNA.1	Mcor|006G000894.mRNA.1	Mcor|007G001041.mRNA.1
Pce_09006210.1									Pcan|002G000670.mRNA.1		Pcan|005G000246.mRNA.1	Pcan|006G000368.mRNA.1	Pcan|007G000531.mRNA.1	Pcan|011G000468.mRNA.1	Pcan|012G000687.mRNA.1		Pcan|014G000452.mRNA.1	Pcan|008G000646.mRNA.1		Pdif|002G001589.mRNA.1	Pdif|006G000386.mRNA.1	Pdif|008G000466.mRNA.1	Pdif|011G000568.mRNA.1	Pdif|013G000161.mRNA.1				Mcor|004G001507.mRNA.1	Mcor|006G000890.mRNA.1	Mcor|007G001040.mRNA.1
Pce_09006200.1									Pcan|002G000673.mRNA.1		Pcan|005G000248.mRNA.1	Pcan|006G000367.mRNA.1	Pcan|007G000534.mRNA.1	Pcan|011G000467.mRNA.1	Pcan|012G000688.mRNA.1		Pcan|014G000454.mRNA.1	Pcan|008G000645.mRNA.2		Pdif|002G001588.mRNA.1	Pdif|006G000387.mRNA.1	Pdif|008G000469.mRNA.1	Pdif|011G000572.mRNA.1	Pdif|013G000160.mRNA.1				Mcor|004G001506.mRNA.1	Mcor|006G000888.mRNA.1	Mcor|007G001038.mRNA.1
Pce_09006190.1									Pcan|002G000675.mRNA.1		Pcan|005G000249.mRNA.1	Pcan|006G000365.mRNA.1	Pcan|007G000535.mRNA.1	Pcan|011G000464.mRNA.1	Pcan|012G000696.mRNA.1		Pcan|014G000460.mRNA.1	Pcan|008G000855.mRNA.1		Pdif|002G001587.mRNA.1	Pdif|006G000393.mRNA.1	Pdif|008G000470.mRNA.1	Pdif|011G000585.mRNA.1	Pdif|013G000158.mRNA.1				Mcor|004G001504.mRNA.1	Mcor|006G000886.mRNA.1	Mcor|007G001037.mRNA.1
Pce_09006180.2									Pcan|002G000677.mRNA.1		Pcan|005G000253.mRNA.1	Pcan|006G000364.mRNA.2	Pcan|007G000536.mRNA.3	Pcan|011G000463.mRNA.1	Pcan|012G000697.mRNA.1		Pcan|014G000461.mRNA.1	Pcan|008G000856.mRNA.2		Pdif|002G001585.mRNA.1	Pdif|006G000399.mRNA.1	Pdif|008G000472.mRNA.1	Pdif|011G000586.mRNA.1	Pdif|013G000157.mRNA.1				Mcor|004G001503.mRNA.1	Mcor|006G000885.mRNA.1	Mcor|007G001036.mRNA.1
Pce_09006120.2									Pcan|002G000679.mRNA.1		Pcan|005G000254.mRNA.1	Pcan|006G000363.mRNA.1	Pcan|007G000537.mRNA.1	Pcan|011G000462.mRNA.1	Pcan|012G000698.mRNA.1			Pcan|008G000857.mRNA.1		Pdif|002G001582.mRNA.1	Pdif|006G000400.mRNA.1	Pdif|008G000473.mRNA.1	Pdif|011G000587.mRNA.1	Pdif|013G000156.mRNA.1				Mcor|004G001501.mRNA.1	Mcor|006G000884.mRNA.1	Mcor|007G001034.mRNA.2
Pce_09006100.1									Pcan|002G000681.mRNA.1		Pcan|005G000255.mRNA.2	Pcan|006G000360.mRNA.1	Pcan|007G000538.mRNA.1	Pcan|011G000461.mRNA.1	Pcan|012G000700.mRNA.1			Pcan|008G000858.mRNA.1		Pdif|002G001580.mRNA.1	Pdif|006G000403.mRNA.1	Pdif|008G000475.mRNA.1	Pdif|011G000590.mRNA.1	Pdif|013G000155.mRNA.1				Mcor|004G001499.mRNA.1	Mcor|006G000882.mRNA.1	Mcor|007G001033.mRNA.1
Pce_09006090.1									Pcan|002G000684.mRNA.1		Pcan|005G000256.mRNA.2	Pcan|006G000357.mRNA.1	Pcan|007G000548.mRNA.1	Pcan|011G000460.mRNA.1	Pcan|012G000701.mRNA.1			Pcan|008G000860.mRNA.1		Pdif|002G001579.mRNA.1	Pdif|006G000404.mRNA.1	Pdif|008G000476.mRNA.1	Pdif|011G000591.mRNA.1	Pdif|013G000154.mRNA.1				Mcor|004G001498.mRNA.1	Mcor|006G000873.mRNA.1	Mcor|007G001030.mRNA.1
Pce_09006070.1									Pcan|002G000685.mRNA.1		Pcan|005G000257.mRNA.1	Pcan|006G000353.mRNA.1	Pcan|007G000546.mRNA.1	Pcan|011G000459.mRNA.1	Pcan|012G000702.mRNA.1			Pcan|008G000862.mRNA.1		Pdif|002G001575.mRNA.1	Pdif|006G000406.mRNA.1	Pdif|008G000477.mRNA.1	Pdif|011G000593.mRNA.1	Pdif|013G000150.mRNA.2				Mcor|004G001487.mRNA.3	Mcor|006G000872.mRNA.1	Mcor|007G001029.mRNA.1
Pce_09006050.1									Pcan|002G000687.mRNA.1		Pcan|005G000258.mRNA.1	Pcan|006G000349.mRNA.1	Pcan|007G000542.mRNA.1	Pcan|011G000458.mRNA.1	Pcan|012G000703.mRNA.1			Pcan|008G000866.mRNA.1		Pdif|002G001573.mRNA.2	Pdif|006G000407.mRNA.1	Pdif|008G000478.mRNA.1	Pdif|011G000595.mRNA.1	Pdif|013G000148.mRNA.1				Mcor|004G001486.mRNA.2	Mcor|006G000869.mRNA.7	Mcor|007G001028.mRNA.1
Pce_09006020.1									Pcan|002G000688.mRNA.1		Pcan|005G000260.mRNA.1	Pcan|006G000337.mRNA.1	Pcan|007G000539.mRNA.1	Pcan|011G000455.mRNA.1	Pcan|012G000705.mRNA.1			Pcan|008G000867.mRNA.1		Pdif|002G001571.mRNA.1	Pdif|006G000411.mRNA.1	Pdif|008G000479.mRNA.1	Pdif|011G000596.mRNA.1	Pdif|013G000146.mRNA.1				Mcor|004G001485.mRNA.1	Mcor|006G000868.mRNA.1	Mcor|007G001027.mRNA.1
Pce_09006010.1									Pcan|002G000693.mRNA.1		Pcan|005G000265.mRNA.1	Pcan|006G000335.mRNA.1	Pcan|007G000001.mRNA.1	Pcan|011G000450.mRNA.1	Pcan|012G000707.mRNA.1			Pcan|008G000869.mRNA.1		Pdif|002G001568.mRNA.1	Pdif|006G000412.mRNA.1	Pdif|008G000483.mRNA.1	Pdif|011G000597.mRNA.1	Pdif|013G000144.mRNA.1				Mcor|004G001483.mRNA.1	Mcor|006G000863.mRNA.1	Mcor|007G001026.mRNA.1
Pce_09006000.1									Pcan|002G000697.mRNA.7		Pcan|005G000266.mRNA.1	Pcan|006G000332.mRNA.2	Pcan|007G000002.mRNA.1	Pcan|011G000449.mRNA.1	Pcan|012G000710.mRNA.1			Pcan|008G000873.mRNA.1		Pdif|002G001563.mRNA.2	Pdif|006G000413.mRNA.1	Pdif|008G000485.mRNA.1	Pdif|011G000599.mRNA.1	Pdif|013G000143.mRNA.1				Mcor|004G001482.mRNA.1	Mcor|006G000862.mRNA.1	Mcor|007G001024.mRNA.2
Pce_09005980.1									Pcan|002G000702.mRNA.1		Pcan|005G000267.mRNA.4	Pcan|006G000327.mRNA.1	Pcan|007G000004.mRNA.1	Pcan|011G000448.mRNA.1	Pcan|012G000712.mRNA.1			Pcan|008G000875.mRNA.1		Pdif|002G001561.mRNA.1	Pdif|006G000414.mRNA.2	Pdif|008G000486.mRNA.1	Pdif|011G000608.mRNA.1	Pdif|013G000142.mRNA.1				Mcor|004G001481.mRNA.1	Mcor|006G000857.mRNA.1	Mcor|007G001021.mRNA.1
Pce_09005950.5									Pcan|002G000703.mRNA.1		Pcan|005G000268.mRNA.1	Pcan|006G000325.mRNA.1	Pcan|007G000005.mRNA.1	Pcan|011G000443.mRNA.1	Pcan|012G000715.mRNA.2			Pcan|008G000879.mRNA.2		Pdif|002G001559.mRNA.1	Pdif|006G000415.mRNA.1	Pdif|008G000487.mRNA.1	Pdif|011G000609.mRNA.1	Pdif|013G000141.mRNA.1				Mcor|004G001479.mRNA.1	Mcor|006G000856.mRNA.1	Mcor|007G001020.mRNA.1
Pce_09005930.1									Pcan|002G000706.mRNA.1		Pcan|005G000271.mRNA.1	Pcan|006G000324.mRNA.1	Pcan|007G000006.mRNA.1	Pcan|011G000442.mRNA.1	Pcan|012G000715.mRNA.2			Pcan|008G000880.mRNA.1		Pdif|002G001558.mRNA.1	Pdif|006G000420.mRNA.1	Pdif|008G000490.mRNA.1	Pdif|011G000611.mRNA.1	Pdif|013G000140.mRNA.1				Mcor|004G001478.mRNA.1	Mcor|006G000854.mRNA.1	Mcor|007G001017.mRNA.1
Pce_09005920.1									Pcan|002G000710.mRNA.1		Pcan|005G000272.mRNA.1	Pcan|006G000320.mRNA.1	Pcan|007G000008.mRNA.1	Pcan|011G000440.mRNA.1	Pcan|012G000716.mRNA.1			Pcan|008G000881.mRNA.2		Pdif|002G001557.mRNA.1	Pdif|006G000421.mRNA.1	Pdif|008G000491.mRNA.1	Pdif|011G000613.mRNA.1	Pdif|013G000137.mRNA.1				Mcor|004G001477.mRNA.1	Mcor|006G000852.mRNA.3	Mcor|007G001015.mRNA.1
Pce_09005870.1									Pcan|002G000711.mRNA.1		Pcan|005G000274.mRNA.1	Pcan|006G000319.mRNA.2	Pcan|007G000009.mRNA.1	Pcan|011G000437.mRNA.1	Pcan|012G000719.mRNA.1			Pcan|008G000882.mRNA.1		Pdif|002G001554.mRNA.1	Pdif|006G000422.mRNA.1	Pdif|008G000492.mRNA.1		Pdif|013G000136.mRNA.1				Mcor|004G001469.mRNA.2	Mcor|006G000851.mRNA.1	Mcor|007G001014.mRNA.1
Pce_09005840.1									Pcan|002G000712.mRNA.2		Pcan|005G000276.mRNA.1	Pcan|006G000318.mRNA.1	Pcan|007G000010.mRNA.3	Pcan|011G000436.mRNA.1	Pcan|012G000720.mRNA.1			Pcan|008G000884.mRNA.2		Pdif|002G001550.mRNA.1	Pdif|006G000424.mRNA.1	Pdif|008G000494.mRNA.1		Pdif|013G000135.mRNA.1				Mcor|004G001467.mRNA.1	Mcor|006G000850.mRNA.1	Mcor|007G001013.mRNA.1
Pce_09005830.1									Pcan|002G000714.mRNA.1		Pcan|005G000277.mRNA.1	Pcan|006G000317.mRNA.1	Pcan|007G000011.mRNA.1	Pcan|011G000434.mRNA.1	Pcan|012G000721.mRNA.1			Pcan|008G000885.mRNA.1		Pdif|002G001549.mRNA.1	Pdif|006G000425.mRNA.1	Pdif|008G000498.mRNA.1		Pdif|013G000133.mRNA.1				Mcor|004G001466.mRNA.1	Mcor|006G000848.mRNA.2	Mcor|007G001010.mRNA.1
Pce_09005820.1									Pcan|002G000715.mRNA.1		Pcan|005G000278.mRNA.1	Pcan|006G000316.mRNA.1	Pcan|007G000012.mRNA.1	Pcan|011G000431.mRNA.1	Pcan|012G000722.mRNA.1			Pcan|008G000886.mRNA.1		Pdif|002G001543.mRNA.1	Pdif|006G000427.mRNA.1	Pdif|008G000499.mRNA.1		Pdif|013G000132.mRNA.1				Mcor|004G001453.mRNA.1	Mcor|006G000847.mRNA.1	Mcor|007G001006.mRNA.1
Pce_09005790.1									Pcan|002G000717.mRNA.1		Pcan|005G000279.mRNA.1	Pcan|006G000315.mRNA.1	Pcan|007G000014.mRNA.1	Pcan|011G000430.mRNA.1	Pcan|012G000729.mRNA.1			Pcan|008G000888.mRNA.2		Pdif|002G001542.mRNA.1	Pdif|006G000428.mRNA.1	Pdif|008G000501.mRNA.2		Pdif|013G000131.mRNA.1				Mcor|004G001449.mRNA.1	Mcor|006G000846.mRNA.1	Mcor|007G001004.mRNA.1
Pce_09005770.1									Pcan|002G000718.mRNA.1		Pcan|005G000280.mRNA.1	Pcan|006G000314.mRNA.1	Pcan|007G000015.mRNA.1	Pcan|011G000425.mRNA.1	Pcan|012G000731.mRNA.1			Pcan|008G000889.mRNA.1		Pdif|002G001541.mRNA.1	Pdif|006G000429.mRNA.1	Pdif|008G000504.mRNA.1		Pdif|013G000129.mRNA.1				Mcor|004G001447.mRNA.1	Mcor|006G000843.mRNA.1	Mcor|007G000991.mRNA.1
Pce_09005760.1									Pcan|002G000719.mRNA.1		Pcan|005G000285.mRNA.1	Pcan|006G000309.mRNA.1	Pcan|007G000017.mRNA.1	Pcan|011G000424.mRNA.1	Pcan|012G000735.mRNA.1			Pcan|008G000891.mRNA.2		Pdif|002G001537.mRNA.1	Pdif|006G000430.mRNA.1	Pdif|008G000505.mRNA.1		Pdif|013G000128.mRNA.1				Mcor|004G001441.mRNA.4	Mcor|006G000842.mRNA.1	Mcor|007G000985.mRNA.1
Pce_09005740.1									Pcan|002G000720.mRNA.1		Pcan|005G000286.mRNA.1	Pcan|006G000306.mRNA.1	Pcan|007G000018.mRNA.1	Pcan|011G000423.mRNA.1	Pcan|012G000736.mRNA.1			Pcan|008G000892.mRNA.1		Pdif|002G001536.mRNA.1	Pdif|006G000431.mRNA.1	Pdif|008G000506.mRNA.1		Pdif|013G000127.mRNA.1				Mcor|004G001440.mRNA.1	Mcor|006G000838.mRNA.1	Mcor|007G000982.mRNA.1
Pce_09005730.1									Pcan|002G000721.mRNA.1		Pcan|005G000287.mRNA.1	Pcan|006G000305.mRNA.1	Pcan|007G000019.mRNA.1	Pcan|011G000422.mRNA.1	Pcan|012G000738.mRNA.3			Pcan|008G000893.mRNA.2		Pdif|002G001533.mRNA.1	Pdif|006G000435.mRNA.1	Pdif|008G000509.mRNA.1		Pdif|013G000126.mRNA.1				Mcor|004G001439.mRNA.1	Mcor|006G000836.mRNA.2	Mcor|007G000974.mRNA.1
Pce_09005720.1									Pcan|002G000722.mRNA.1		Pcan|005G000288.mRNA.1	Pcan|006G000304.mRNA.1	Pcan|007G000020.mRNA.1	Pcan|011G000418.mRNA.1	Pcan|012G000739.mRNA.1			Pcan|008G000894.mRNA.2		Pdif|002G001531.mRNA.1	Pdif|006G000436.mRNA.1	Pdif|008G000510.mRNA.1		Pdif|013G000124.mRNA.1					Mcor|006G000833.mRNA.1	Mcor|007G000972.mRNA.1
Pce_09005710.1									Pcan|002G000723.mRNA.1		Pcan|005G000289.mRNA.1	Pcan|006G000303.mRNA.1	Pcan|007G000021.mRNA.1	Pcan|011G000416.mRNA.1	Pcan|012G000741.mRNA.1			Pcan|008G000897.mRNA.1		Pdif|002G001528.mRNA.1	Pdif|006G000437.mRNA.1	Pdif|008G000515.mRNA.1		Pdif|013G000123.mRNA.2					Mcor|006G000827.mRNA.1	Mcor|007G000971.mRNA.1
Pce_09005680.1									Pcan|002G000726.mRNA.1		Pcan|005G000292.mRNA.1	Pcan|006G000299.mRNA.1	Pcan|007G000022.mRNA.1	Pcan|011G000414.mRNA.1	Pcan|012G000747.mRNA.1			Pcan|008G000898.mRNA.1		Pdif|002G001526.mRNA.1	Pdif|006G000441.mRNA.1	Pdif|008G000522.mRNA.1		Pdif|013G000122.mRNA.1					Mcor|006G000826.mRNA.1	Mcor|007G000968.mRNA.1
Pce_09005630.1									Pcan|002G000727.mRNA.1		Pcan|005G000293.mRNA.1	Pcan|006G000294.mRNA.1	Pcan|007G000024.mRNA.1	Pcan|011G000413.mRNA.1	Pcan|012G000748.mRNA.1			Pcan|008G000908.mRNA.1		Pdif|002G001512.mRNA.1	Pdif|006G000443.mRNA.1	Pdif|008G000523.mRNA.1		Pdif|013G000121.mRNA.1					Mcor|006G000825.mRNA.1	Mcor|007G000967.mRNA.1
Pce_09005620.1									Pcan|002G000731.mRNA.1		Pcan|005G000296.mRNA.1	Pcan|006G000293.mRNA.1	Pcan|007G000026.mRNA.1	Pcan|011G000411.mRNA.1	Pcan|012G000750.mRNA.1			Pcan|008G000909.mRNA.1		Pdif|002G001511.mRNA.1	Pdif|006G000445.mRNA.1	Pdif|008G000536.mRNA.1		Pdif|013G000118.mRNA.1					Mcor|006G000823.mRNA.1	Mcor|007G000964.mRNA.1
Pce_09005590.1									Pcan|002G000732.mRNA.1		Pcan|005G000297.mRNA.1	Pcan|006G000290.mRNA.1	Pcan|007G000031.mRNA.1	Pcan|011G000410.mRNA.1	Pcan|012G000751.mRNA.1			Pcan|008G000911.mRNA.1		Pdif|002G001510.mRNA.1	Pdif|006G000448.mRNA.2	Pdif|008G000537.mRNA.1		Pdif|013G000117.mRNA.1					Mcor|006G000820.mRNA.1	Mcor|007G000960.mRNA.1
Pce_09005570.1									Pcan|002G000733.mRNA.1		Pcan|005G000301.mRNA.1	Pcan|006G000289.mRNA.1	Pcan|007G000032.mRNA.1	Pcan|011G000409.mRNA.1	Pcan|012G000753.mRNA.1			Pcan|008G000912.mRNA.1		Pdif|002G001509.mRNA.1	Pdif|006G000450.mRNA.1	Pdif|008G000538.mRNA.1		Pdif|013G000116.mRNA.1					Mcor|006G000819.mRNA.1	Mcor|007G000958.mRNA.1
Pce_09005550.1									Pcan|002G000734.mRNA.1		Pcan|005G000302.mRNA.2	Pcan|006G000283.mRNA.1	Pcan|007G000034.mRNA.3	Pcan|011G000408.mRNA.1	Pcan|012G000754.mRNA.1			Pcan|008G000913.mRNA.1		Pdif|002G001508.mRNA.1	Pdif|006G000453.mRNA.1	Pdif|008G000539.mRNA.1		Pdif|013G000114.mRNA.1					Mcor|006G000818.mRNA.1	Mcor|007G000958.mRNA.1
Pce_09005530.1									Pcan|002G000736.mRNA.1		Pcan|005G000304.mRNA.1	Pcan|006G000279.mRNA.1	Pcan|007G000035.mRNA.2	Pcan|011G000406.mRNA.1	Pcan|012G000755.mRNA.1			Pcan|008G000915.mRNA.1		Pdif|002G001506.mRNA.1	Pdif|006G000455.mRNA.1	Pdif|008G000540.mRNA.1		Pdif|013G000113.mRNA.1					Mcor|006G000816.mRNA.3	Mcor|007G000957.mRNA.1
Pce_09005520.1									Pcan|002G000737.mRNA.1		Pcan|005G000305.mRNA.1	Pcan|006G000276.mRNA.5	Pcan|007G000037.mRNA.1	Pcan|011G000405.mRNA.1	Pcan|012G000756.mRNA.1			Pcan|008G000916.mRNA.1		Pdif|002G001504.mRNA.1	Pdif|006G000456.mRNA.1	Pdif|008G000542.mRNA.1		Pdif|013G000111.mRNA.1					Mcor|006G000815.mRNA.1	Mcor|007G000953.mRNA.1
Pce_09005500.1									Pcan|002G000739.mRNA.1		Pcan|005G000306.mRNA.1	Pcan|006G000275.mRNA.1	Pcan|007G000038.mRNA.1	Pcan|011G000404.mRNA.1	Pcan|012G000759.mRNA.1			Pcan|008G000918.mRNA.1		Pdif|002G001503.mRNA.1	Pdif|006G000457.mRNA.1	Pdif|008G000550.mRNA.1		Pdif|013G000110.mRNA.1					Mcor|006G000814.mRNA.1	Mcor|007G000951.mRNA.1
Pce_09005450.1									Pcan|002G000740.mRNA.1		Pcan|005G000307.mRNA.1	Pcan|006G000273.mRNA.1	Pcan|007G000039.mRNA.1	Pcan|011G000402.mRNA.1	Pcan|012G000760.mRNA.1			Pcan|008G000919.mRNA.1		Pdif|002G001502.mRNA.1	Pdif|006G000458.mRNA.1	Pdif|008G000553.mRNA.1		Pdif|013G000107.mRNA.1					Mcor|006G000813.mRNA.1	Mcor|007G000950.mRNA.10
Pce_09005440.1									Pcan|002G000742.mRNA.1		Pcan|005G000312.mRNA.1	Pcan|006G000271.mRNA.1	Pcan|007G000044.mRNA.1	Pcan|011G000400.mRNA.1	Pcan|012G000763.mRNA.3			Pcan|008G000920.mRNA.1		Pdif|002G001497.mRNA.1	Pdif|006G000460.mRNA.1	Pdif|008G000555.mRNA.1		Pdif|013G000106.mRNA.1					Mcor|006G000811.mRNA.2	Mcor|007G000949.mRNA.1
Pce_09005420.1									Pcan|002G000745.mRNA.1		Pcan|005G000313.mRNA.1	Pcan|006G000269.mRNA.1	Pcan|007G000045.mRNA.1	Pcan|011G000399.mRNA.1	Pcan|012G000764.mRNA.2			Pcan|008G000922.mRNA.1		Pdif|002G001369.mRNA.1	Pdif|006G000461.mRNA.1	Pdif|008G000556.mRNA.1		Pdif|013G000105.mRNA.1					Mcor|006G000811.mRNA.2	Mcor|007G000947.mRNA.1
Pce_09005370.1									Pcan|002G000747.mRNA.1			Pcan|006G000268.mRNA.1	Pcan|007G000051.mRNA.1	Pcan|011G000397.mRNA.1	Pcan|012G000766.mRNA.1			Pcan|008G000927.mRNA.1		Pdif|002G001368.mRNA.1	Pdif|006G000463.mRNA.1	Pdif|008G000560.mRNA.1		Pdif|013G000104.mRNA.1					Mcor|006G000809.mRNA.1	Mcor|007G000946.mRNA.1
Pce_09005340.1									Pcan|002G000750.mRNA.1			Pcan|006G000266.mRNA.2	Pcan|007G000053.mRNA.1	Pcan|011G000396.mRNA.1	Pcan|012G000767.mRNA.1			Pcan|008G000932.mRNA.1		Pdif|002G001366.mRNA.1	Pdif|006G000464.mRNA.1	Pdif|008G000575.mRNA.1		Pdif|013G000103.mRNA.1					Mcor|006G000805.mRNA.1	Mcor|007G000945.mRNA.1
Pce_09005330.1									Pcan|002G000751.mRNA.1			Pcan|006G000263.mRNA.1	Pcan|007G000055.mRNA.1	Pcan|011G000391.mRNA.1	Pcan|012G000768.mRNA.1			Pcan|008G000933.mRNA.1		Pdif|002G001364.mRNA.1	Pdif|006G000467.mRNA.1	Pdif|008G000578.mRNA.1		Pdif|013G000101.mRNA.2					Mcor|006G000804.mRNA.1	Mcor|007G000943.mRNA.1
Pce_09005190.1									Pcan|002G000754.mRNA.1			Pcan|006G000259.mRNA.1	Pcan|007G000060.mRNA.1	Pcan|011G000390.mRNA.1	Pcan|012G000769.mRNA.1			Pcan|008G000934.mRNA.1		Pdif|002G001363.mRNA.1	Pdif|006G000472.mRNA.1	Pdif|008G000584.mRNA.1		Pdif|013G000097.mRNA.1					Mcor|006G000803.mRNA.1	Mcor|007G000942.mRNA.1
Pce_09005180.1									Pcan|002G000755.mRNA.1			Pcan|006G000257.mRNA.1	Pcan|007G000061.mRNA.1	Pcan|011G000387.mRNA.1	Pcan|012G000771.mRNA.1			Pcan|008G000942.mRNA.1		Pdif|002G001354.mRNA.1	Pdif|006G000474.mRNA.1	Pdif|008G000587.mRNA.1		Pdif|013G000096.mRNA.1					Mcor|006G000801.mRNA.1	Mcor|007G000938.mRNA.1
Pce_09005150.1									Pcan|002G000756.mRNA.1			Pcan|006G000256.mRNA.1	Pcan|007G000062.mRNA.1	Pcan|011G000385.mRNA.1	Pcan|012G000772.mRNA.1			Pcan|008G000943.mRNA.1		Pdif|002G001353.mRNA.1	Pdif|006G000476.mRNA.1	Pdif|008G000588.mRNA.2		Pdif|013G000094.mRNA.1					Mcor|006G000800.mRNA.1	Mcor|007G000937.mRNA.1
Pce_09005140.1									Pcan|002G000758.mRNA.1			Pcan|006G000255.mRNA.1	Pcan|007G000063.mRNA.1	Pcan|011G000384.mRNA.2	Pcan|012G000773.mRNA.1			Pcan|008G000944.mRNA.1		Pdif|002G001352.mRNA.1	Pdif|006G000477.mRNA.1	Pdif|008G000594.mRNA.1		Pdif|013G000091.mRNA.1					Mcor|006G000799.mRNA.1	Mcor|007G000930.mRNA.1
Pce_09005130.1									Pcan|002G000761.mRNA.1			Pcan|006G000253.mRNA.1	Pcan|007G000070.mRNA.1	Pcan|011G000383.mRNA.1	Pcan|012G000774.mRNA.1			Pcan|008G000945.mRNA.1		Pdif|002G001349.mRNA.1	Pdif|006G000480.mRNA.1	Pdif|008G000596.mRNA.1		Pdif|013G000089.mRNA.2					Mcor|006G000793.mRNA.1	Mcor|007G000929.mRNA.1
Pce_09005120.1									Pcan|002G000763.mRNA.2			Pcan|006G000244.mRNA.1	Pcan|007G000071.mRNA.1	Pcan|011G000382.mRNA.1	Pcan|012G000775.mRNA.1			Pcan|008G000946.mRNA.1		Pdif|002G001348.mRNA.1	Pdif|006G000481.mRNA.1	Pdif|008G000597.mRNA.2		Pdif|013G000088.mRNA.1					Mcor|006G000791.mRNA.1	Mcor|007G000928.mRNA.1
Pce_09005110.1									Pcan|002G000768.mRNA.1			Pcan|006G000242.mRNA.1	Pcan|007G000072.mRNA.1	Pcan|011G000381.mRNA.1	Pcan|012G000776.mRNA.1			Pcan|008G000947.mRNA.1		Pdif|002G001347.mRNA.1	Pdif|006G000482.mRNA.1	Pdif|008G000599.mRNA.1		Pdif|013G000087.mRNA.1					Mcor|006G000789.mRNA.2	Mcor|007G000927.mRNA.1
Pce_09005100.1									Pcan|002G000769.mRNA.3			Pcan|006G000241.mRNA.1	Pcan|007G000073.mRNA.1	Pcan|011G000380.mRNA.1	Pcan|012G000778.mRNA.1			Pcan|008G000948.mRNA.1		Pdif|002G001346.mRNA.1	Pdif|006G000485.mRNA.1	Pdif|008G000601.mRNA.1		Pdif|013G000086.mRNA.1					Mcor|006G000788.mRNA.1	Mcor|007G000925.mRNA.1
Pce_09005090.2									Pcan|002G000771.mRNA.1			Pcan|006G000237.mRNA.1	Pcan|007G000075.mRNA.1	Pcan|011G000379.mRNA.1	Pcan|012G000779.mRNA.1			Pcan|008G000950.mRNA.1		Pdif|002G001345.mRNA.1	Pdif|006G000487.mRNA.1	Pdif|008G000603.mRNA.1		Pdif|013G000081.mRNA.3					Mcor|006G000787.mRNA.1	Mcor|007G000923.mRNA.1
Pce_09005070.1									Pcan|002G000772.mRNA.1			Pcan|006G000235.mRNA.1	Pcan|007G000078.mRNA.1	Pcan|011G000378.mRNA.1	Pcan|012G000782.mRNA.2			Pcan|008G000952.mRNA.1		Pdif|002G001344.mRNA.2	Pdif|006G000491.mRNA.1	Pdif|008G000604.mRNA.1		Pdif|013G000080.mRNA.1					Mcor|006G000785.mRNA.1	Mcor|007G000922.mRNA.1
Pce_09005060.1									Pcan|002G000775.mRNA.1			Pcan|006G000233.mRNA.1	Pcan|007G000080.mRNA.1	Pcan|011G000377.mRNA.3	Pcan|012G000783.mRNA.1			Pcan|008G000956.mRNA.1		Pdif|002G001339.mRNA.1	Pdif|006G000492.mRNA.1	Pdif|008G000605.mRNA.1		Pdif|013G000079.mRNA.1					Mcor|006G000784.mRNA.1	Mcor|007G000921.mRNA.3
Pce_09005050.1									Pcan|002G000776.mRNA.7			Pcan|006G000232.mRNA.1	Pcan|007G000081.mRNA.1	Pcan|011G000371.mRNA.1	Pcan|012G000784.mRNA.1			Pcan|008G000957.mRNA.1		Pdif|002G001338.mRNA.1	Pdif|006G000493.mRNA.1	Pdif|008G000606.mRNA.1		Pdif|013G000078.mRNA.1					Mcor|006G000783.mRNA.1	Mcor|007G000920.mRNA.1
Pce_09005040.1									Pcan|002G000777.mRNA.1			Pcan|006G000230.mRNA.1	Pcan|007G000086.mRNA.1	Pcan|011G000370.mRNA.1	Pcan|012G000785.mRNA.1			Pcan|008G000958.mRNA.1		Pdif|002G001336.mRNA.1	Pdif|006G000494.mRNA.1	Pdif|008G000609.mRNA.1		Pdif|013G000076.mRNA.1					Mcor|006G000780.mRNA.1	Mcor|007G000919.mRNA.1
Pce_09005020.1									Pcan|002G000778.mRNA.1			Pcan|006G000229.mRNA.1	Pcan|007G000087.mRNA.1	Pcan|011G000369.mRNA.3	Pcan|012G000788.mRNA.1			Pcan|008G000961.mRNA.1		Pdif|002G001334.mRNA.1	Pdif|006G000495.mRNA.1	Pdif|008G000612.mRNA.1		Pdif|013G000075.mRNA.1					Mcor|006G000777.mRNA.2	Mcor|007G000918.mRNA.1
Pce_09005010.1									Pcan|002G000779.mRNA.1			Pcan|006G000228.mRNA.1	Pcan|007G000088.mRNA.1	Pcan|011G000367.mRNA.1	Pcan|012G000795.mRNA.1			Pcan|008G000969.mRNA.1		Pdif|002G001333.mRNA.1	Pdif|006G000497.mRNA.2	Pdif|008G000614.mRNA.1		Pdif|013G000074.mRNA.1					Mcor|006G000776.mRNA.1	Mcor|007G000917.mRNA.1
Pce_09004890.1									Pcan|002G000782.mRNA.1			Pcan|006G000227.mRNA.1	Pcan|007G000089.mRNA.3	Pcan|011G000366.mRNA.1	Pcan|012G000796.mRNA.1			Pcan|008G000972.mRNA.1		Pdif|002G001330.mRNA.1	Pdif|006G000498.mRNA.1	Pdif|008G000615.mRNA.1		Pdif|013G000070.mRNA.1					Mcor|006G000775.mRNA.1	Mcor|007G000915.mRNA.1
Pce_09004880.1									Pcan|002G000783.mRNA.1			Pcan|006G000224.mRNA.1	Pcan|007G000105.mRNA.1	Pcan|011G000365.mRNA.1	Pcan|012G000797.mRNA.1			Pcan|008G000973.mRNA.1		Pdif|002G001329.mRNA.1	Pdif|006G000500.mRNA.1	Pdif|008G000617.mRNA.1		Pdif|013G000068.mRNA.1					Mcor|006G000774.mRNA.1	Mcor|007G000914.mRNA.1
Pce_09004860.1									Pcan|002G000788.mRNA.1			Pcan|006G000214.mRNA.1	Pcan|007G000106.mRNA.1	Pcan|011G000362.mRNA.2	Pcan|012G000805.mRNA.1			Pcan|008G000974.mRNA.1		Pdif|002G001319.mRNA.1	Pdif|006G000502.mRNA.1	Pdif|008G000622.mRNA.1		Pdif|013G000067.mRNA.1					Mcor|006G000773.mRNA.1	Mcor|007G000912.mRNA.2
Pce_09004850.1									Pcan|002G000791.mRNA.1			Pcan|006G000212.mRNA.1	Pcan|007G000107.mRNA.1	Pcan|011G000360.mRNA.1	Pcan|012G000808.mRNA.1			Pcan|008G000975.mRNA.1		Pdif|002G001316.mRNA.1	Pdif|006G000505.mRNA.1	Pdif|008G000624.mRNA.1		Pdif|013G000066.mRNA.1					Mcor|006G000772.mRNA.1	Mcor|007G000911.mRNA.2
Pce_09004780.1									Pcan|002G000792.mRNA.1			Pcan|006G000211.mRNA.1	Pcan|007G000112.mRNA.1	Pcan|011G000358.mRNA.1	Pcan|012G000809.mRNA.1			Pcan|008G000977.mRNA.1		Pdif|002G001315.mRNA.1	Pdif|006G000507.mRNA.1	Pdif|008G000628.mRNA.1		Pdif|013G000064.mRNA.1					Mcor|006G000759.mRNA.1	Mcor|007G000910.mRNA.1
Pce_09004770.1									Pcan|002G000793.mRNA.1			Pcan|006G000208.mRNA.1	Pcan|007G000114.mRNA.1	Pcan|011G000353.mRNA.1	Pcan|012G000811.mRNA.1			Pcan|008G000984.mRNA.1		Pdif|002G001312.mRNA.1	Pdif|006G000509.mRNA.1	Pdif|008G000630.mRNA.1		Pdif|013G000062.mRNA.1					Mcor|006G000757.mRNA.1	Mcor|007G000909.mRNA.1
Pce_09004760.1									Pcan|002G000795.mRNA.1			Pcan|006G000207.mRNA.1	Pcan|007G000117.mRNA.1	Pcan|011G000352.mRNA.1	Pcan|012G000813.mRNA.1			Pcan|008G000993.mRNA.1		Pdif|002G001306.mRNA.1	Pdif|006G000510.mRNA.1	Pdif|008G000632.mRNA.1		Pdif|013G000059.mRNA.1					Mcor|006G000756.mRNA.1	Mcor|007G000908.mRNA.1
Pce_09004750.1									Pcan|002G000796.mRNA.1			Pcan|006G000206.mRNA.1	Pcan|007G000118.mRNA.1	Pcan|011G000349.mRNA.1	Pcan|012G000816.mRNA.1			Pcan|008G000994.mRNA.1		Pdif|002G001304.mRNA.2	Pdif|006G000512.mRNA.1	Pdif|008G000633.mRNA.1		Pdif|013G000058.mRNA.1					Mcor|006G000753.mRNA.1	Mcor|007G000900.mRNA.1
Pce_09004720.1									Pcan|002G000800.mRNA.1			Pcan|006G000205.mRNA.1	Pcan|007G000119.mRNA.1	Pcan|011G000348.mRNA.1	Pcan|012G000820.mRNA.1			Pcan|008G000995.mRNA.1		Pdif|002G001303.mRNA.1	Pdif|006G000513.mRNA.1	Pdif|008G000634.mRNA.1		Pdif|013G000054.mRNA.1					Mcor|006G000750.mRNA.1	Mcor|007G000899.mRNA.1
Pce_09004710.1									Pcan|002G000801.mRNA.1			Pcan|006G000204.mRNA.1	Pcan|007G000120.mRNA.2	Pcan|011G000347.mRNA.1	Pcan|012G000821.mRNA.1			Pcan|008G000997.mRNA.1		Pdif|002G001302.mRNA.1	Pdif|006G000516.mRNA.1	Pdif|008G000636.mRNA.2		Pdif|013G000050.mRNA.1					Mcor|006G000749.mRNA.1	Mcor|007G000898.mRNA.1
Pce_09004700.1									Pcan|002G000803.mRNA.1			Pcan|006G000203.mRNA.1	Pcan|007G000121.mRNA.1	Pcan|011G000346.mRNA.1	Pcan|012G000822.mRNA.1			Pcan|008G001002.mRNA.1		Pdif|002G001298.mRNA.1	Pdif|006G000518.mRNA.1	Pdif|008G000640.mRNA.1		Pdif|013G000049.mRNA.1					Mcor|006G000746.mRNA.1	Mcor|005G000300.mRNA.3
Pce_09004680.1									Pcan|002G000805.mRNA.1			Pcan|006G000201.mRNA.1	Pcan|007G000122.mRNA.1	Pcan|011G000344.mRNA.1	Pcan|012G000823.mRNA.1			Pcan|008G001004.mRNA.1		Pdif|002G001297.mRNA.1	Pdif|006G000519.mRNA.1	Pdif|008G000641.mRNA.1		Pdif|013G000048.mRNA.1					Mcor|006G000745.mRNA.1	Mcor|007G000896.mRNA.1
Pce_09004650.2									Pcan|002G000806.mRNA.3			Pcan|006G000199.mRNA.1	Pcan|007G000125.mRNA.1	Pcan|011G000343.mRNA.1	Pcan|012G000824.mRNA.1			Pcan|008G001005.mRNA.1		Pdif|002G001295.mRNA.1	Pdif|006G000529.mRNA.1	Pdif|008G000644.mRNA.1		Pdif|013G000047.mRNA.1					Mcor|006G000744.mRNA.1	Mcor|007G000895.mRNA.1
Pce_09004580.1									Pcan|002G000807.mRNA.1			Pcan|006G000198.mRNA.1	Pcan|007G000127.mRNA.1	Pcan|011G000342.mRNA.1	Pcan|012G000826.mRNA.1			Pcan|008G001014.mRNA.1		Pdif|002G001293.mRNA.1	Pdif|006G000531.mRNA.1	Pdif|008G000645.mRNA.1		Pdif|013G000046.mRNA.1					Mcor|006G000742.mRNA.1	Mcor|007G000892.mRNA.1
Pce_09004560.1									Pcan|002G000809.mRNA.1			Pcan|006G000191.mRNA.1	Pcan|007G000128.mRNA.1	Pcan|011G000340.mRNA.1	Pcan|012G000827.mRNA.1			Pcan|008G001015.mRNA.1		Pdif|002G001272.mRNA.1	Pdif|006G000532.mRNA.1	Pdif|008G000652.mRNA.3		Pdif|013G000044.mRNA.1					Mcor|006G000741.mRNA.1	Mcor|007G000891.mRNA.1
Pce_09004540.1									Pcan|002G000810.mRNA.1			Pcan|006G000189.mRNA.1	Pcan|007G000129.mRNA.1	Pcan|011G000339.mRNA.1	Pcan|012G000833.mRNA.1			Pcan|008G001019.mRNA.1		Pdif|002G001271.mRNA.1	Pdif|006G000533.mRNA.1	Pdif|008G000653.mRNA.1		Pdif|013G000043.mRNA.1					Mcor|006G000739.mRNA.1	Mcor|007G000888.mRNA.5
Pce_09004510.1									Pcan|002G000813.mRNA.1			Pcan|006G000186.mRNA.1	Pcan|007G000130.mRNA.1	Pcan|011G000338.mRNA.1	Pcan|012G000834.mRNA.1			Pcan|008G001020.mRNA.1		Pdif|002G001270.mRNA.1	Pdif|006G000534.mRNA.1	Pdif|008G000658.mRNA.1							Mcor|006G000736.mRNA.1	Mcor|007G000887.mRNA.1
Pce_09004500.1									Pcan|002G000815.mRNA.1			Pcan|006G000185.mRNA.1	Pcan|007G000133.mRNA.1	Pcan|011G000337.mRNA.1	Pcan|012G000835.mRNA.1			Pcan|008G001023.mRNA.1		Pdif|002G001265.mRNA.1	Pdif|006G000535.mRNA.1	Pdif|008G000659.mRNA.1							Mcor|006G000735.mRNA.2	Mcor|007G000883.mRNA.1
Pce_09004490.1									Pcan|002G000816.mRNA.2			Pcan|006G000184.mRNA.1	Pcan|007G000134.mRNA.1	Pcan|011G000336.mRNA.1	Pcan|012G000839.mRNA.1			Pcan|008G001026.mRNA.1		Pdif|002G001264.mRNA.1	Pdif|006G000537.mRNA.1	Pdif|008G000660.mRNA.1							Mcor|006G000734.mRNA.1	Mcor|007G000878.mRNA.2
Pce_09004470.1									Pcan|002G000817.mRNA.1			Pcan|006G000175.mRNA.1	Pcan|007G000136.mRNA.1	Pcan|011G000334.mRNA.1	Pcan|012G000841.mRNA.1			Pcan|008G001027.mRNA.1		Pdif|002G001263.mRNA.1	Pdif|006G000538.mRNA.1	Pdif|008G000662.mRNA.1							Mcor|006G000733.mRNA.1	Mcor|007G000877.mRNA.1
Pce_09004420.1									Pcan|002G000819.mRNA.1			Pcan|006G000172.mRNA.1	Pcan|007G000137.mRNA.2	Pcan|011G000335.mRNA.2	Pcan|012G000842.mRNA.1			Pcan|008G001030.mRNA.2		Pdif|002G001261.mRNA.1	Pdif|006G000539.mRNA.1	Pdif|008G000664.mRNA.1							Mcor|006G000731.mRNA.1	Mcor|007G000876.mRNA.1
Pce_09004390.1									Pcan|002G000820.mRNA.2			Pcan|006G000171.mRNA.1	Pcan|007G000139.mRNA.1	Pcan|011G000333.mRNA.1	Pcan|012G000843.mRNA.1			Pcan|008G001033.mRNA.1		Pdif|002G001260.mRNA.2	Pdif|006G000544.mRNA.3	Pdif|008G000665.mRNA.1							Mcor|006G000727.mRNA.1	Mcor|007G000875.mRNA.1
Pce_09004350.1									Pcan|002G000823.mRNA.2			Pcan|006G000170.mRNA.1		Pcan|011G000332.mRNA.2	Pcan|012G000844.mRNA.1			Pcan|008G001035.mRNA.1		Pdif|002G001258.mRNA.1	Pdif|006G000546.mRNA.1	Pdif|008G000667.mRNA.1							Mcor|006G000726.mRNA.1	Mcor|007G000871.mRNA.1
Pce_09004340.1									Pcan|002G000824.mRNA.1			Pcan|006G000169.mRNA.1		Pcan|011G000331.mRNA.1	Pcan|012G000848.mRNA.1			Pcan|008G001037.mRNA.1		Pdif|002G001255.mRNA.1	Pdif|006G000547.mRNA.1	Pdif|008G000668.mRNA.1							Mcor|006G000723.mRNA.1	Mcor|007G000870.mRNA.1
Pce_09004330.1									Pcan|002G000826.mRNA.1			Pcan|006G000168.mRNA.1		Pcan|011G000329.mRNA.1	Pcan|012G000852.mRNA.1			Pcan|008G001041.mRNA.1		Pdif|002G001254.mRNA.1	Pdif|006G000010.mRNA.1	Pdif|008G000669.mRNA.3							Mcor|006G000722.mRNA.1	Mcor|007G000869.mRNA.1
Pce_09004320.1									Pcan|002G000827.mRNA.1			Pcan|006G000167.mRNA.1		Pcan|011G000328.mRNA.1	Pcan|012G000854.mRNA.1			Pcan|008G001044.mRNA.1		Pdif|002G001251.mRNA.1	Pdif|006G000013.mRNA.2	Pdif|008G000671.mRNA.1							Mcor|006G000720.mRNA.3	Mcor|007G000868.mRNA.1
Pce_09004280.2									Pcan|002G000829.mRNA.2			Pcan|006G000165.mRNA.1		Pcan|011G000327.mRNA.1	Pcan|012G000859.mRNA.1			Pcan|008G001045.mRNA.2		Pdif|002G001250.mRNA.1	Pdif|006G000014.mRNA.1	Pdif|008G000672.mRNA.2							Mcor|006G000719.mRNA.2	Mcor|007G000867.mRNA.1
Pce_09004170.1									Pcan|002G000830.mRNA.1			Pcan|006G000163.mRNA.1		Pcan|011G000326.mRNA.1	Pcan|012G000860.mRNA.1			Pcan|008G001046.mRNA.1		Pdif|002G001249.mRNA.1	Pdif|006G000023.mRNA.1	Pdif|008G000676.mRNA.1							Mcor|006G000716.mRNA.2	Mcor|007G000865.mRNA.1
Pce_09004120.1									Pcan|002G000831.mRNA.1			Pcan|006G000159.mRNA.1		Pcan|011G000325.mRNA.1	Pcan|012G000865.mRNA.1			Pcan|008G001047.mRNA.1		Pdif|002G001248.mRNA.1	Pdif|006G000025.mRNA.1	Pdif|008G000677.mRNA.1							Mcor|006G000715.mRNA.1	Mcor|007G000864.mRNA.1
Pce_09004110.5									Pcan|002G000833.mRNA.1			Pcan|006G000154.mRNA.2		Pcan|011G000324.mRNA.1	Pcan|012G000867.mRNA.1			Pcan|008G001048.mRNA.1		Pdif|002G001246.mRNA.1	Pdif|006G000026.mRNA.1	Pdif|008G000680.mRNA.1							Mcor|006G000713.mRNA.1	Mcor|007G000861.mRNA.1
Pce_09004090.1									Pcan|002G000837.mRNA.1			Pcan|006G000153.mRNA.2		Pcan|011G000323.mRNA.2	Pcan|012G000866.mRNA.1			Pcan|008G001049.mRNA.1		Pdif|002G001245.mRNA.1		Pdif|008G000686.mRNA.1								Mcor|007G000857.mRNA.1
Pce_09004060.1									Pcan|002G000838.mRNA.2			Pcan|006G000151.mRNA.1		Pcan|011G000322.mRNA.1	Pcan|012G000868.mRNA.1			Pcan|008G001054.mRNA.1		Pdif|002G001239.mRNA.3		Pdif|008G000687.mRNA.1								Mcor|007G000856.mRNA.1
Pce_09004010.1									Pcan|002G000841.mRNA.1			Pcan|006G000148.mRNA.1		Pcan|011G000320.mRNA.1	Pcan|012G000871.mRNA.1			Pcan|008G001057.mRNA.1		Pdif|002G001237.mRNA.1		Pdif|008G000688.mRNA.1								Mcor|007G000850.mRNA.1
Pce_09004000.1									Pcan|002G000844.mRNA.1			Pcan|006G000145.mRNA.1		Pcan|011G000319.mRNA.1	Pcan|012G000872.mRNA.1			Pcan|008G001058.mRNA.1		Pdif|002G001234.mRNA.1		Pdif|008G000689.mRNA.1								Mcor|007G000845.mRNA.1
Pce_09003870.1									Pcan|002G000845.mRNA.1			Pcan|006G000144.mRNA.1		Pcan|011G000318.mRNA.1	Pcan|012G000875.mRNA.1			Pcan|008G001059.mRNA.1		Pdif|002G001233.mRNA.3		Pdif|008G000692.mRNA.1								Mcor|007G000843.mRNA.1
Pce_09003860.1									Pcan|002G000846.mRNA.1			Pcan|006G000143.mRNA.1		Pcan|011G000316.mRNA.1	Pcan|012G000877.mRNA.1			Pcan|008G001061.mRNA.1		Pdif|002G001233.mRNA.3		Pdif|008G000693.mRNA.1								Mcor|007G000842.mRNA.3
Pce_09003840.2									Pcan|002G000848.mRNA.1			Pcan|006G000140.mRNA.1		Pcan|011G000315.mRNA.1	Pcan|012G000879.mRNA.1			Pcan|008G001062.mRNA.1		Pdif|002G001231.mRNA.1		Pdif|008G000694.mRNA.1								Mcor|007G000841.mRNA.1
Pce_09003830.1									Pcan|002G000849.mRNA.1			Pcan|006G000138.mRNA.1		Pcan|011G000312.mRNA.2	Pcan|012G000883.mRNA.1			Pcan|008G001070.mRNA.1		Pdif|002G001226.mRNA.1		Pdif|008G000695.mRNA.2								Mcor|007G000838.mRNA.1
Pce_09003810.1									Pcan|002G000850.mRNA.1			Pcan|006G000134.mRNA.1		Pcan|011G000311.mRNA.1	Pcan|012G000884.mRNA.1			Pcan|008G001073.mRNA.1		Pdif|002G001225.mRNA.1		Pdif|008G000696.mRNA.1								Mcor|007G000836.mRNA.1
Pce_09003790.1									Pcan|002G000851.mRNA.2			Pcan|006G000133.mRNA.1		Pcan|011G000308.mRNA.2	Pcan|012G000887.mRNA.3			Pcan|008G001075.mRNA.1		Pdif|002G001224.mRNA.2		Pdif|008G000697.mRNA.1								Mcor|007G000835.mRNA.1
Pce_09003770.1									Pcan|002G000853.mRNA.1			Pcan|006G000131.mRNA.2		Pcan|011G000304.mRNA.1	Pcan|012G000888.mRNA.1			Pcan|008G001076.mRNA.1		Pdif|002G001222.mRNA.2		Pdif|008G000698.mRNA.1								Mcor|007G000834.mRNA.2
Pce_09003730.1									Pcan|002G000854.mRNA.1			Pcan|006G000130.mRNA.1		Pcan|011G000303.mRNA.1	Pcan|012G000889.mRNA.1			Pcan|008G001077.mRNA.1		Pdif|002G001221.mRNA.1		Pdif|008G000701.mRNA.1								Mcor|007G000827.mRNA.1
Pce_09003700.1									Pcan|002G000855.mRNA.1			Pcan|006G000129.mRNA.2		Pcan|011G000293.mRNA.1	Pcan|012G000890.mRNA.1			Pcan|008G001079.mRNA.1		Pdif|002G001219.mRNA.1		Pdif|008G000701.mRNA.1								Mcor|007G000826.mRNA.2
Pce_09003690.1									Pcan|002G000856.mRNA.1			Pcan|006G000118.mRNA.1		Pcan|011G000291.mRNA.1	Pcan|012G000891.mRNA.1			Pcan|008G001081.mRNA.1		Pdif|002G001218.mRNA.1		Pdif|008G000702.mRNA.1								Mcor|007G000825.mRNA.2
Pce_09003560.1									Pcan|002G000857.mRNA.1			Pcan|006G000117.mRNA.1		Pcan|011G000277.mRNA.1	Pcan|012G000893.mRNA.1			Pcan|008G001082.mRNA.1		Pdif|002G001217.mRNA.1		Pdif|008G000705.mRNA.1								Mcor|007G000824.mRNA.2
Pce_09003490.1									Pcan|002G000858.mRNA.1			Pcan|006G000114.mRNA.1		Pcan|011G000276.mRNA.2	Pcan|012G000896.mRNA.1			Pcan|008G001199.mRNA.1		Pdif|002G001215.mRNA.1		Pdif|008G000706.mRNA.1								Mcor|007G000822.mRNA.1
Pce_09003480.1									Pcan|002G000860.mRNA.1			Pcan|006G000108.mRNA.1		Pcan|011G000273.mRNA.1	Pcan|012G000897.mRNA.1			Pcan|008G001198.mRNA.1		Pdif|002G001214.mRNA.1		Pdif|008G000707.mRNA.1								Mcor|007G000820.mRNA.1
Pce_09003420.1									Pcan|002G000005.mRNA.2			Pcan|006G000107.mRNA.1		Pcan|011G000271.mRNA.1	Pcan|012G000899.mRNA.1			Pcan|008G001197.mRNA.1		Pdif|002G001211.mRNA.1		Pdif|008G000708.mRNA.2								Mcor|007G000819.mRNA.1
Pce_09003410.1									Pcan|002G000004.mRNA.1			Pcan|006G000106.mRNA.1		Pcan|011G000270.mRNA.1	Pcan|012G000901.mRNA.1			Pcan|008G001196.mRNA.1		Pdif|002G001210.mRNA.1		Pdif|008G000709.mRNA.1								Mcor|007G000818.mRNA.1
Pce_09003400.1									Pcan|002G000006.mRNA.3			Pcan|006G000105.mRNA.1		Pcan|011G000269.mRNA.1	Pcan|012G000902.mRNA.1			Pcan|008G001195.mRNA.1		Pdif|002G001207.mRNA.1		Pdif|008G000710.mRNA.1								Mcor|007G000815.mRNA.1
Pce_09003390.1									Pcan|002G000008.mRNA.1			Pcan|006G000101.mRNA.2		Pcan|011G000268.mRNA.1	Pcan|012G000904.mRNA.1			Pcan|008G001194.mRNA.1		Pdif|002G001206.mRNA.1		Pdif|008G000714.mRNA.1								Mcor|007G000814.mRNA.1
Pce_09003380.1									Pcan|002G000010.mRNA.1			Pcan|006G000085.mRNA.1		Pcan|011G000267.mRNA.1	Pcan|012G000905.mRNA.1			Pcan|008G001193.mRNA.3		Pdif|002G001204.mRNA.1		Pdif|008G000716.mRNA.1								Mcor|007G000813.mRNA.1
Pce_09003200.1									Pcan|002G000011.mRNA.1			Pcan|006G000084.mRNA.1		Pcan|011G000265.mRNA.1	Pcan|012G000906.mRNA.1			Pcan|008G001192.mRNA.4		Pdif|002G001200.mRNA.1		Pdif|008G000718.mRNA.1								Mcor|007G000810.mRNA.1
Pce_09003180.1									Pcan|002G000020.mRNA.1			Pcan|006G000081.mRNA.2		Pcan|011G000264.mRNA.1	Pcan|012G000907.mRNA.1			Pcan|008G001191.mRNA.1		Pdif|002G001193.mRNA.1		Pdif|008G000719.mRNA.1								Mcor|007G000809.mRNA.1
Pce_09003130.1									Pcan|002G000023.mRNA.1			Pcan|006G000080.mRNA.1		Pcan|011G000263.mRNA.1	Pcan|012G000908.mRNA.1			Pcan|008G001190.mRNA.1		Pdif|002G001192.mRNA.1		Pdif|008G000720.mRNA.1								Mcor|007G000808.mRNA.1
Pce_09003080.1									Pcan|002G000024.mRNA.1			Pcan|006G000077.mRNA.1		Pcan|011G000262.mRNA.1	Pcan|012G000910.mRNA.1			Pcan|008G001188.mRNA.1		Pdif|002G001191.mRNA.1		Pdif|008G000722.mRNA.1								Mcor|007G000807.mRNA.1
Pce_09003060.1									Pcan|002G000025.mRNA.1			Pcan|006G000076.mRNA.1		Pcan|011G000260.mRNA.1	Pcan|012G000911.mRNA.1			Pcan|008G001187.mRNA.1				Pdif|008G000723.mRNA.1								Mcor|007G000806.mRNA.1
Pce_09003030.1									Pcan|002G000026.mRNA.1			Pcan|006G000075.mRNA.1		Pcan|011G000259.mRNA.1	Pcan|012G000912.mRNA.1			Pcan|008G001186.mRNA.4				Pdif|008G000724.mRNA.1								Mcor|007G000805.mRNA.1
Pce_09003010.1									Pcan|002G000027.mRNA.1			Pcan|006G000074.mRNA.1		Pcan|011G000258.mRNA.1	Pcan|012G000913.mRNA.1			Pcan|008G001184.mRNA.1				Pdif|008G000726.mRNA.1								Mcor|007G000799.mRNA.1
Pce_09002900.1									Pcan|002G000028.mRNA.1			Pcan|006G000073.mRNA.1		Pcan|011G000257.mRNA.1	Pcan|012G000914.mRNA.1			Pcan|008G001179.mRNA.1				Pdif|008G000729.mRNA.1								Mcor|007G000797.mRNA.1
Pce_09002870.1									Pcan|002G000029.mRNA.1			Pcan|006G000069.mRNA.1		Pcan|011G000256.mRNA.1	Pcan|012G000915.mRNA.1			Pcan|008G001177.mRNA.1				Pdif|008G000730.mRNA.1								Mcor|007G000796.mRNA.1
Pce_09002850.1									Pcan|002G000032.mRNA.1			Pcan|006G000067.mRNA.1		Pcan|011G000254.mRNA.1	Pcan|012G000916.mRNA.1			Pcan|008G001172.mRNA.2				Pdif|008G000731.mRNA.1								Mcor|007G000795.mRNA.1
Pce_09002830.1									Pcan|002G000033.mRNA.1			Pcan|006G000066.mRNA.1		Pcan|011G000253.mRNA.1	Pcan|012G000919.mRNA.1			Pcan|008G001171.mRNA.1				Pdif|008G000732.mRNA.1								Mcor|007G000793.mRNA.1
Pce_09002820.1									Pcan|002G000036.mRNA.1			Pcan|006G001292.mRNA.1		Pcan|011G000252.mRNA.1	Pcan|012G000920.mRNA.1			Pcan|008G001170.mRNA.1				Pdif|008G000733.mRNA.1								Mcor|007G000792.mRNA.1
Pce_09002810.1									Pcan|002G000037.mRNA.1			Pcan|006G001288.mRNA.1		Pcan|011G000251.mRNA.1	Pcan|012G000921.mRNA.1			Pcan|008G001169.mRNA.1				Pdif|008G000734.mRNA.1								Mcor|007G000789.mRNA.1
Pce_09002800.1									Pcan|002G000038.mRNA.1			Pcan|006G001051.mRNA.1		Pcan|011G000248.mRNA.1	Pcan|012G000924.mRNA.1			Pcan|008G001167.mRNA.1				Pdif|008G000741.mRNA.1								Mcor|007G000788.mRNA.1
Pce_09002780.1									Pcan|002G000039.mRNA.1			Pcan|006G001052.mRNA.1		Pcan|011G000247.mRNA.1	Pcan|012G000926.mRNA.2			Pcan|008G001163.mRNA.1				Pdif|008G000742.mRNA.1								Mcor|007G000786.mRNA.1
Pce_09002760.1												Pcan|006G001054.mRNA.1		Pcan|011G000245.mRNA.1	Pcan|012G000928.mRNA.1			Pcan|008G001147.mRNA.1				Pdif|008G000743.mRNA.2								Mcor|007G000784.mRNA.1
Pce_09002740.1												Pcan|006G001058.mRNA.1		Pcan|011G000244.mRNA.1	Pcan|012G000930.mRNA.1			Pcan|008G001146.mRNA.1				Pdif|008G000746.mRNA.1								Mcor|007G000782.mRNA.2
Pce_09002730.1												Pcan|006G001059.mRNA.1		Pcan|011G000240.mRNA.1	Pcan|012G000931.mRNA.1			Pcan|008G001145.mRNA.1				Pdif|008G000747.mRNA.2								Mcor|007G000781.mRNA.1
Pce_09002710.1												Pcan|006G001060.mRNA.1		Pcan|011G000238.mRNA.1	Pcan|012G000932.mRNA.1			Pcan|008G001142.mRNA.1				Pdif|008G000748.mRNA.2								Mcor|007G000780.mRNA.1
Pce_09002690.1												Pcan|006G001061.mRNA.1		Pcan|011G000238.mRNA.1	Pcan|012G000933.mRNA.1			Pcan|008G001141.mRNA.1				Pdif|008G000750.mRNA.1								Mcor|007G000779.mRNA.1
Pce_09002680.1												Pcan|006G001062.mRNA.1		Pcan|011G000238.mRNA.1	Pcan|012G000935.mRNA.1			Pcan|008G001140.mRNA.1				Pdif|008G000752.mRNA.1								Mcor|007G000778.mRNA.1
Pce_09002670.1												Pcan|006G001067.mRNA.1		Pcan|011G000235.mRNA.1	Pcan|012G000940.mRNA.1			Pcan|008G001139.mRNA.1				Pdif|008G000753.mRNA.1								Mcor|007G000777.mRNA.1
Pce_09002660.1												Pcan|006G001069.mRNA.1		Pcan|011G000233.mRNA.1	Pcan|012G000943.mRNA.1			Pcan|008G001136.mRNA.1				Pdif|008G000755.mRNA.1								Mcor|007G000776.mRNA.1
Pce_09002630.1												Pcan|006G001073.mRNA.1		Pcan|011G000232.mRNA.1	Pcan|012G000944.mRNA.1			Pcan|008G001135.mRNA.1				Pdif|008G000757.mRNA.1								Mcor|007G000774.mRNA.1
Pce_09002600.1												Pcan|006G001074.mRNA.1		Pcan|011G000230.mRNA.1	Pcan|012G000948.mRNA.1			Pcan|008G001232.mRNA.1				Pdif|008G000758.mRNA.2								Mcor|007G000772.mRNA.1
Pce_09002570.1												Pcan|006G001075.mRNA.1		Pcan|011G000228.mRNA.1	Pcan|012G000949.mRNA.1			Pcan|008G001233.mRNA.1				Pdif|008G000761.mRNA.1								Mcor|007G000771.mRNA.1
Pce_09002560.1												Pcan|006G001077.mRNA.1		Pcan|011G000227.mRNA.1	Pcan|012G000950.mRNA.1			Pcan|008G001230.mRNA.1				Pdif|008G000762.mRNA.1								Mcor|007G000769.mRNA.1
Pce_09002500.1												Pcan|006G001081.mRNA.1		Pcan|011G000224.mRNA.1	Pcan|012G000951.mRNA.1			Pcan|008G001229.mRNA.1				Pdif|008G000763.mRNA.1								Mcor|007G000768.mRNA.1
Pce_09002490.1												Pcan|006G001082.mRNA.1		Pcan|011G000221.mRNA.1	Pcan|012G000952.mRNA.1			Pcan|008G001228.mRNA.1				Pdif|008G000764.mRNA.1								Mcor|007G000763.mRNA.1
Pce_09002440.1												Pcan|006G001096.mRNA.1		Pcan|011G000002.mRNA.1	Pcan|012G000955.mRNA.1			Pcan|008G001225.mRNA.1				Pdif|008G000766.mRNA.1								Mcor|007G000759.mRNA.1
Pce_09002430.2												Pcan|006G001101.mRNA.1		Pcan|011G000005.mRNA.1	Pcan|012G000956.mRNA.1			Pcan|008G001224.mRNA.1				Pdif|008G000770.mRNA.1								Mcor|007G000756.mRNA.1
Pce_09002410.1												Pcan|006G001102.mRNA.1		Pcan|011G000006.mRNA.1	Pcan|012G000959.mRNA.1			Pcan|008G001220.mRNA.1				Pdif|008G000771.mRNA.1								Mcor|007G000755.mRNA.2
Pce_09002360.1												Pcan|006G001107.mRNA.1		Pcan|011G000008.mRNA.1	Pcan|012G000963.mRNA.1			Pcan|008G001214.mRNA.1				Pdif|008G000773.mRNA.1								Mcor|007G000754.mRNA.1
Pce_09002310.1												Pcan|006G001108.mRNA.1		Pcan|011G000015.mRNA.5	Pcan|012G000965.mRNA.1			Pcan|008G001119.mRNA.1				Pdif|008G000774.mRNA.1								Mcor|007G000753.mRNA.1
Pce_09002280.1												Pcan|006G001109.mRNA.1		Pcan|011G000016.mRNA.3	Pcan|012G000969.mRNA.1			Pcan|008G001121.mRNA.1				Pdif|008G000795.mRNA.1								Mcor|007G000746.mRNA.1
Pce_09002200.1												Pcan|006G001110.mRNA.1		Pcan|011G000017.mRNA.1	Pcan|012G000970.mRNA.1			Pcan|008G001122.mRNA.1				Pdif|008G000796.mRNA.1								Mcor|007G000744.mRNA.1
Pce_09002170.1												Pcan|006G001112.mRNA.1		Pcan|011G000018.mRNA.1	Pcan|012G000972.mRNA.1			Pcan|008G001234.mRNA.1				Pdif|008G000782.mRNA.1								Mcor|007G000740.mRNA.1
Pce_09002160.1												Pcan|006G001113.mRNA.1		Pcan|011G000019.mRNA.1	Pcan|012G000973.mRNA.1			Pcan|008G001235.mRNA.1				Pdif|008G000781.mRNA.1								Mcor|007G000738.mRNA.1
Pce_09002120.1												Pcan|006G001117.mRNA.1		Pcan|011G000033.mRNA.3	Pcan|012G000981.mRNA.1			Pcan|008G001240.mRNA.1				Pdif|008G000779.mRNA.1								Mcor|007G000729.mRNA.1
Pce_09002050.1												Pcan|006G001118.mRNA.1		Pcan|011G000034.mRNA.1	Pcan|012G000985.mRNA.1			Pcan|008G001247.mRNA.1												Mcor|007G000728.mRNA.1
Pce_09002010.1												Pcan|006G001120.mRNA.2		Pcan|011G000035.mRNA.1	Pcan|012G000986.mRNA.1			Pcan|008G001250.mRNA.1												Mcor|007G000725.mRNA.1
Pce_09001980.1												Pcan|006G001123.mRNA.1		Pcan|011G000036.mRNA.1	Pcan|012G000987.mRNA.1			Pcan|008G001251.mRNA.1												Mcor|007G000722.mRNA.1
Pce_09001970.1												Pcan|006G001124.mRNA.1		Pcan|011G000037.mRNA.1	Pcan|012G000988.mRNA.1			Pcan|008G001252.mRNA.1												Mcor|007G000719.mRNA.1
Pce_09001960.1												Pcan|006G001125.mRNA.1		Pcan|011G000038.mRNA.1	Pcan|012G000998.mRNA.1			Pcan|008G001253.mRNA.1												Mcor|007G000718.mRNA.1
Pce_09001940.1												Pcan|006G001130.mRNA.1		Pcan|011G000039.mRNA.3	Pcan|012G001000.mRNA.1			Pcan|008G001254.mRNA.1												Mcor|007G000717.mRNA.1
Pce_09001920.1												Pcan|006G001137.mRNA.1		Pcan|011G000040.mRNA.1	Pcan|012G001001.mRNA.1			Pcan|008G001255.mRNA.1												Mcor|007G000715.mRNA.1
Pce_09001890.1												Pcan|006G001045.mRNA.1		Pcan|011G000041.mRNA.1	Pcan|012G001005.mRNA.2			Pcan|008G001255.mRNA.1												Mcor|007G000714.mRNA.1
Pce_09001870.1												Pcan|006G001044.mRNA.1		Pcan|011G000043.mRNA.1	Pcan|012G001006.mRNA.1			Pcan|008G001257.mRNA.1												Mcor|007G000713.mRNA.1
Pce_09001860.1												Pcan|006G001043.mRNA.1		Pcan|011G000044.mRNA.1	Pcan|012G001008.mRNA.1			Pcan|008G001260.mRNA.1												Mcor|007G000711.mRNA.1
Pce_09001850.1												Pcan|006G001040.mRNA.1		Pcan|011G000047.mRNA.1	Pcan|012G001009.mRNA.1			Pcan|008G001266.mRNA.1												Mcor|007G000710.mRNA.1
Pce_09001710.2												Pcan|006G001038.mRNA.1		Pcan|011G000048.mRNA.1	Pcan|012G001011.mRNA.1			Pcan|008G001268.mRNA.1												Mcor|007G000705.mRNA.1
Pce_09001670.1												Pcan|006G001036.mRNA.1		Pcan|011G000049.mRNA.1	Pcan|012G001014.mRNA.1			Pcan|008G001269.mRNA.1												Mcor|007G000704.mRNA.1
Pce_09001660.1												Pcan|006G001035.mRNA.2		Pcan|011G000050.mRNA.1	Pcan|012G001016.mRNA.1			Pcan|008G001270.mRNA.1												Mcor|007G000703.mRNA.1
Pce_09001570.1												Pcan|006G001032.mRNA.1		Pcan|011G000051.mRNA.1	Pcan|012G001018.mRNA.1			Pcan|008G001271.mRNA.1												Mcor|007G000699.mRNA.1
Pce_09001290.1												Pcan|006G001031.mRNA.2		Pcan|011G000054.mRNA.1	Pcan|012G001029.mRNA.1			Pcan|008G001272.mRNA.1												Mcor|007G000697.mRNA.1
Pce_09001280.5												Pcan|006G001029.mRNA.1		Pcan|011G000055.mRNA.1	Pcan|012G001031.mRNA.1			Pcan|008G001273.mRNA.1												Mcor|007G000696.mRNA.1
Pce_09001270.1												Pcan|006G001021.mRNA.5		Pcan|011G000056.mRNA.1	Pcan|012G001032.mRNA.1			Pcan|008G001277.mRNA.1												Mcor|007G000695.mRNA.1
Pce_09001260.1												Pcan|006G001020.mRNA.1		Pcan|011G000058.mRNA.1	Pcan|012G001034.mRNA.1			Pcan|008G001283.mRNA.1												Mcor|007G000693.mRNA.1
Pce_09001250.2												Pcan|006G001019.mRNA.1		Pcan|011G000061.mRNA.1	Pcan|012G001036.mRNA.3			Pcan|008G001285.mRNA.1												Mcor|007G000692.mRNA.1
Pce_09001240.1												Pcan|006G001016.mRNA.6		Pcan|011G000062.mRNA.1	Pcan|012G001037.mRNA.1			Pcan|008G001287.mRNA.1												Mcor|007G000691.mRNA.1
Pce_09001230.1												Pcan|006G001013.mRNA.1		Pcan|011G000063.mRNA.1	Pcan|012G001038.mRNA.1			Pcan|008G001288.mRNA.1												Mcor|007G000690.mRNA.1
Pce_09001220.1												Pcan|006G001012.mRNA.1		Pcan|011G000067.mRNA.1	Pcan|012G001041.mRNA.1			Pcan|008G001289.mRNA.1												Mcor|007G000688.mRNA.1
Pce_09001210.1												Pcan|006G001011.mRNA.1		Pcan|011G000069.mRNA.1	Pcan|012G001042.mRNA.1			Pcan|008G001290.mRNA.1												Mcor|007G000687.mRNA.1
Pce_09001200.1												Pcan|006G001009.mRNA.1		Pcan|011G000071.mRNA.1	Pcan|012G001044.mRNA.1			Pcan|008G001291.mRNA.1												Mcor|007G000686.mRNA.1
Pce_09001170.1												Pcan|006G001008.mRNA.1		Pcan|011G000074.mRNA.1	Pcan|012G001045.mRNA.1			Pcan|008G001292.mRNA.1												Mcor|007G000683.mRNA.2
Pce_09001060.1												Pcan|006G001007.mRNA.1		Pcan|011G000078.mRNA.1	Pcan|012G001048.mRNA.1			Pcan|008G001298.mRNA.1												Mcor|007G000682.mRNA.1
Pce_09000990.2												Pcan|006G001005.mRNA.1		Pcan|011G000079.mRNA.1	Pcan|012G001055.mRNA.1			Pcan|008G001300.mRNA.1												Mcor|007G000681.mRNA.1
Pce_09000970.2												Pcan|006G001004.mRNA.1		Pcan|011G000083.mRNA.1	Pcan|012G001058.mRNA.1			Pcan|008G001301.mRNA.1												Mcor|007G000679.mRNA.1
Pce_09000970.2												Pcan|006G001003.mRNA.1		Pcan|011G000084.mRNA.2	Pcan|012G001061.mRNA.1			Pcan|008G001303.mRNA.1												Mcor|007G000671.mRNA.1
Pce_09000880.2												Pcan|006G001002.mRNA.1		Pcan|011G000086.mRNA.1	Pcan|012G001063.mRNA.1			Pcan|008G001304.mRNA.1												Mcor|007G000658.mRNA.1
Pce_09000870.1												Pcan|006G000998.mRNA.1		Pcan|011G000087.mRNA.2	Pcan|012G001066.mRNA.1			Pcan|008G001307.mRNA.1												Mcor|007G000657.mRNA.1
Pce_09000830.1												Pcan|006G000989.mRNA.1		Pcan|011G000089.mRNA.1	Pcan|012G001067.mRNA.1			Pcan|008G001522.mRNA.1												Mcor|007G000656.mRNA.1
Pce_09000820.1												Pcan|006G000988.mRNA.1		Pcan|011G000093.mRNA.1	Pcan|012G001071.mRNA.1			Pcan|008G001524.mRNA.1												Mcor|007G000654.mRNA.1
Pce_09000770.4												Pcan|006G000985.mRNA.1		Pcan|011G000095.mRNA.1	Pcan|012G001075.mRNA.3			Pcan|008G001526.mRNA.1												Mcor|007G000653.mRNA.1
Pce_09000760.2												Pcan|006G000983.mRNA.1		Pcan|011G000096.mRNA.1	Pcan|012G001076.mRNA.1			Pcan|008G001527.mRNA.1												Mcor|007G000649.mRNA.1
Pce_09000750.1												Pcan|006G000982.mRNA.1		Pcan|011G000097.mRNA.1	Pcan|012G001079.mRNA.1			Pcan|008G001528.mRNA.1												Mcor|007G000648.mRNA.1
Pce_09000740.1												Pcan|006G000979.mRNA.1		Pcan|011G000098.mRNA.1	Pcan|012G001083.mRNA.1			Pcan|008G001529.mRNA.1												Mcor|007G000647.mRNA.1
Pce_09000730.1												Pcan|006G000978.mRNA.1		Pcan|011G000100.mRNA.1	Pcan|012G001095.mRNA.1			Pcan|008G001535.mRNA.1												Mcor|007G000646.mRNA.1
Pce_09000670.1												Pcan|006G000977.mRNA.1		Pcan|011G000108.mRNA.1	Pcan|012G001096.mRNA.1			Pcan|008G001536.mRNA.1												Mcor|007G000644.mRNA.1
Pce_09000660.1												Pcan|006G000976.mRNA.1		Pcan|011G000113.mRNA.1	Pcan|012G001097.mRNA.1			Pcan|008G001537.mRNA.1												Mcor|007G000643.mRNA.1
Pce_09000650.1												Pcan|006G000975.mRNA.1		Pcan|011G000117.mRNA.1	Pcan|012G001102.mRNA.1			Pcan|008G001543.mRNA.1												Mcor|007G000641.mRNA.1
Pce_09000610.1												Pcan|006G000974.mRNA.1		Pcan|011G000118.mRNA.1	Pcan|012G001103.mRNA.1			Pcan|008G001554.mRNA.1												Mcor|007G000639.mRNA.1
Pce_09000510.1												Pcan|006G000973.mRNA.1		Pcan|011G000122.mRNA.1	Pcan|012G001104.mRNA.2			Pcan|008G001555.mRNA.1												Mcor|007G000636.mRNA.1
Pce_09000490.1												Pcan|006G000970.mRNA.1		Pcan|011G000123.mRNA.1	Pcan|012G001108.mRNA.1			Pcan|008G001559.mRNA.1												Mcor|007G000635.mRNA.1
Pce_09000480.1												Pcan|006G000969.mRNA.1		Pcan|011G000125.mRNA.1	Pcan|012G001109.mRNA.1			Pcan|008G001562.mRNA.1												Mcor|007G000632.mRNA.1
Pce_09000470.1												Pcan|006G000968.mRNA.1		Pcan|011G000126.mRNA.1	Pcan|012G001110.mRNA.1			Pcan|008G001563.mRNA.1												Mcor|007G000631.mRNA.1
Pce_09000290.1												Pcan|006G000967.mRNA.1		Pcan|011G000127.mRNA.1	Pcan|012G001113.mRNA.1			Pcan|008G001564.mRNA.1												Mcor|007G000627.mRNA.1
Pce_09000280.1												Pcan|006G000964.mRNA.1		Pcan|011G000128.mRNA.1	Pcan|012G001118.mRNA.1			Pcan|008G001565.mRNA.4												Mcor|007G000626.mRNA.1
Pce_09000250.1												Pcan|006G000962.mRNA.1		Pcan|011G000129.mRNA.1	Pcan|012G001124.mRNA.1			Pcan|008G001566.mRNA.1												Mcor|007G000625.mRNA.1
Pce_09000160.2												Pcan|006G000960.mRNA.1		Pcan|011G000131.mRNA.1	Pcan|012G001129.mRNA.1			Pcan|008G001567.mRNA.1												Mcor|007G000624.mRNA.1
Pce_09000060.1												Pcan|006G000959.mRNA.1		Pcan|011G000132.mRNA.1	Pcan|012G001130.mRNA.1			Pcan|008G001568.mRNA.1												Mcor|007G000623.mRNA.1
Pce_09000020.1												Pcan|006G000955.mRNA.1		Pcan|011G000134.mRNA.2	Pcan|012G001132.mRNA.1			Pcan|008G001569.mRNA.1												Mcor|007G000620.mRNA.1
Pce_09009480.1												Pcan|006G000954.mRNA.1		Pcan|011G000135.mRNA.1	Pcan|012G001136.mRNA.1			Pcan|008G001572.mRNA.1												Mcor|007G000619.mRNA.1
Pce_09009490.1												Pcan|006G000952.mRNA.1		Pcan|011G000137.mRNA.1	Pcan|012G001138.mRNA.1			Pcan|008G001601.mRNA.1												Mcor|007G000618.mRNA.2
Pce_09009510.1												Pcan|006G000950.mRNA.1		Pcan|011G000138.mRNA.1	Pcan|012G001141.mRNA.1															Mcor|007G000617.mRNA.1
Pce_09009600.1												Pcan|006G000949.mRNA.1		Pcan|011G000140.mRNA.1	Pcan|012G001144.mRNA.1															Mcor|007G000615.mRNA.1
Pce_09009610.1												Pcan|006G000948.mRNA.1		Pcan|011G000142.mRNA.1	Pcan|012G001146.mRNA.1															Mcor|007G000612.mRNA.1
Pce_09009620.1												Pcan|006G000945.mRNA.1		Pcan|011G000149.mRNA.2	Pcan|012G001147.mRNA.1															Mcor|007G000611.mRNA.1
Pce_09009630.1												Pcan|006G000944.mRNA.1		Pcan|011G000151.mRNA.1	Pcan|012G001148.mRNA.1															Mcor|007G000605.mRNA.1
Pce_09009710.1												Pcan|006G000942.mRNA.1		Pcan|011G000152.mRNA.1	Pcan|012G001149.mRNA.1															Mcor|007G000601.mRNA.1
Pce_09009730.2												Pcan|006G000936.mRNA.1		Pcan|011G000158.mRNA.1	Pcan|012G001150.mRNA.1															Mcor|007G000600.mRNA.1
Pce_09009750.2												Pcan|006G000935.mRNA.1		Pcan|011G000159.mRNA.1	Pcan|012G001153.mRNA.1															Mcor|007G000599.mRNA.1
Pce_09009770.1												Pcan|006G000915.mRNA.1		Pcan|011G000164.mRNA.1	Pcan|012G001156.mRNA.1															Mcor|007G000598.mRNA.2
Pce_09009780.1												Pcan|006G000914.mRNA.1		Pcan|011G000170.mRNA.1	Pcan|012G001157.mRNA.1															Mcor|007G000597.mRNA.1
Pce_09009850.1												Pcan|006G000913.mRNA.1		Pcan|011G000171.mRNA.1	Pcan|012G001159.mRNA.1															Mcor|007G000596.mRNA.1
Pce_09009870.1												Pcan|006G000912.mRNA.1		Pcan|011G000173.mRNA.1	Pcan|012G001161.mRNA.1															Mcor|007G000594.mRNA.1
Pce_09009900.1												Pcan|006G000911.mRNA.1		Pcan|011G000174.mRNA.1	Pcan|012G001163.mRNA.1															Mcor|007G000593.mRNA.1
Pce_09009920.1												Pcan|006G000909.mRNA.1		Pcan|011G000175.mRNA.1	Pcan|012G000359.mRNA.1															Mcor|007G000588.mRNA.1
Pce_09009950.1												Pcan|006G000898.mRNA.1		Pcan|011G000176.mRNA.1	Pcan|012G000357.mRNA.1															Mcor|007G000586.mRNA.3
Pce_09009990.1												Pcan|006G000894.mRNA.1		Pcan|011G000177.mRNA.1	Pcan|012G000356.mRNA.2															Mcor|007G000585.mRNA.2
Pce_09010010.1												Pcan|006G000893.mRNA.1		Pcan|011G000180.mRNA.1	Pcan|012G000355.mRNA.1															Mcor|007G000583.mRNA.1
Pce_09010060.1												Pcan|006G000892.mRNA.1		Pcan|011G000182.mRNA.1	Pcan|012G000348.mRNA.1															Mcor|007G000580.mRNA.1
Pce_09010120.1												Pcan|006G000885.mRNA.1		Pcan|011G000184.mRNA.1	Pcan|012G000346.mRNA.1															Mcor|007G000578.mRNA.1
Pce_09010140.2												Pcan|006G000876.mRNA.1		Pcan|011G000185.mRNA.1	Pcan|012G000344.mRNA.1															Mcor|007G000577.mRNA.1
Pce_09010150.1												Pcan|006G000874.mRNA.1		Pcan|011G000186.mRNA.2	Pcan|012G000343.mRNA.3															Mcor|007G000575.mRNA.1
Pce_09010160.1												Pcan|006G000871.mRNA.1		Pcan|011G000189.mRNA.1	Pcan|012G000339.mRNA.1															Mcor|007G000574.mRNA.1
Pce_09010190.1												Pcan|006G000866.mRNA.1		Pcan|011G000190.mRNA.1	Pcan|012G000336.mRNA.1															Mcor|007G000573.mRNA.1
Pce_09010200.1												Pcan|006G000865.mRNA.1		Pcan|011G000191.mRNA.1	Pcan|012G000335.mRNA.1															Mcor|007G000572.mRNA.1
Pce_09010210.1												Pcan|006G000859.mRNA.1		Pcan|011G000194.mRNA.1	Pcan|012G000334.mRNA.1															Mcor|007G000569.mRNA.2
Pce_09010230.1												Pcan|006G000857.mRNA.1		Pcan|011G000195.mRNA.1	Pcan|012G000332.mRNA.1															Mcor|007G000567.mRNA.1
Pce_09010250.1												Pcan|006G000856.mRNA.1		Pcan|011G000197.mRNA.1	Pcan|012G000329.mRNA.1															Mcor|007G000561.mRNA.1
Pce_09010270.1												Pcan|006G000854.mRNA.2		Pcan|011G000198.mRNA.1	Pcan|012G000328.mRNA.1															Mcor|007G000557.mRNA.1
Pce_09010300.1												Pcan|006G000852.mRNA.1		Pcan|011G000199.mRNA.1	Pcan|012G000326.mRNA.1															Mcor|007G000556.mRNA.1
Pce_09010320.1												Pcan|006G000850.mRNA.1		Pcan|011G000200.mRNA.2	Pcan|012G000322.mRNA.1															Mcor|007G000555.mRNA.1
Pce_09010330.1												Pcan|006G000849.mRNA.1		Pcan|011G000201.mRNA.1	Pcan|012G000320.mRNA.1															Mcor|007G000554.mRNA.1
Pce_09010350.1												Pcan|006G000848.mRNA.1		Pcan|011G001023.mRNA.1	Pcan|012G000317.mRNA.2															Mcor|007G000553.mRNA.1
Pce_09010360.1												Pcan|006G000847.mRNA.1		Pcan|011G001022.mRNA.1	Pcan|012G000314.mRNA.1															Mcor|007G000552.mRNA.1
Pce_09010390.1												Pcan|006G000845.mRNA.1		Pcan|011G001016.mRNA.1	Pcan|012G000311.mRNA.1															Mcor|007G000544.mRNA.1
Pce_09010410.1												Pcan|006G000842.mRNA.1		Pcan|011G001015.mRNA.1	Pcan|012G000310.mRNA.3															Mcor|007G000543.mRNA.1
Pce_09010420.1												Pcan|006G000841.mRNA.1		Pcan|011G001013.mRNA.1	Pcan|012G000309.mRNA.2															Mcor|007G000542.mRNA.2
Pce_09010440.1												Pcan|006G000840.mRNA.1		Pcan|011G001012.mRNA.1	Pcan|012G000308.mRNA.1															Mcor|007G000539.mRNA.1
Pce_09010450.1												Pcan|006G000838.mRNA.1		Pcan|011G001011.mRNA.1	Pcan|012G000306.mRNA.1															Mcor|007G000538.mRNA.1
Pce_09010480.1												Pcan|006G000833.mRNA.1		Pcan|011G001010.mRNA.1	Pcan|012G000288.mRNA.1															Mcor|007G000534.mRNA.1
Pce_09010510.1												Pcan|006G000832.mRNA.1		Pcan|011G001009.mRNA.1	Pcan|012G000279.mRNA.1															Mcor|007G000533.mRNA.1
Pce_09010520.1												Pcan|006G000828.mRNA.1		Pcan|011G001008.mRNA.1	Pcan|012G000278.mRNA.1															Mcor|007G000529.mRNA.1
Pce_09010530.1												Pcan|006G000826.mRNA.1		Pcan|011G001007.mRNA.1	Pcan|012G000277.mRNA.1															Mcor|007G000527.mRNA.1
Pce_09010570.1												Pcan|006G000824.mRNA.1		Pcan|011G001005.mRNA.1	Pcan|012G000276.mRNA.1															Mcor|007G000526.mRNA.3
Pce_09010580.1												Pcan|006G000823.mRNA.1		Pcan|011G001002.mRNA.1	Pcan|012G000275.mRNA.1															Mcor|007G000525.mRNA.1
Pce_09010590.1												Pcan|006G000822.mRNA.1		Pcan|011G001001.mRNA.1	Pcan|012G000274.mRNA.1															Mcor|007G000522.mRNA.2
Pce_09010600.1												Pcan|006G000820.mRNA.1		Pcan|011G000997.mRNA.3	Pcan|012G000273.mRNA.1															Mcor|007G000521.mRNA.1
Pce_09010610.1												Pcan|006G000814.mRNA.1		Pcan|011G000996.mRNA.1	Pcan|012G000272.mRNA.1															Mcor|007G000520.mRNA.1
Pce_09010620.1												Pcan|006G000813.mRNA.1		Pcan|011G000995.mRNA.1	Pcan|012G000270.mRNA.1															Mcor|007G000512.mRNA.1
Pce_09010630.3												Pcan|006G000808.mRNA.1		Pcan|011G000992.mRNA.1	Pcan|012G000269.mRNA.1															Mcor|007G000509.mRNA.2
Pce_09010690.1												Pcan|006G000807.mRNA.1		Pcan|011G000991.mRNA.1	Pcan|012G000268.mRNA.3															Mcor|007G000507.mRNA.1
Pce_09010770.1												Pcan|006G000800.mRNA.1		Pcan|011G000988.mRNA.1	Pcan|012G000267.mRNA.1															Mcor|007G000505.mRNA.1
Pce_09010790.1												Pcan|006G000799.mRNA.1		Pcan|011G000982.mRNA.1	Pcan|012G000263.mRNA.1															Mcor|007G000502.mRNA.2
Pce_09010850.1												Pcan|006G000795.mRNA.1		Pcan|011G000981.mRNA.1	Pcan|012G000262.mRNA.1															Mcor|007G000498.mRNA.1
Pce_09010880.1												Pcan|006G000794.mRNA.1		Pcan|011G000980.mRNA.1	Pcan|012G000261.mRNA.1															Mcor|007G000496.mRNA.11
Pce_09010900.3												Pcan|006G000793.mRNA.1		Pcan|011G000978.mRNA.1	Pcan|012G000260.mRNA.1															Mcor|007G000493.mRNA.1
Pce_09010970.1												Pcan|006G000791.mRNA.1		Pcan|011G000975.mRNA.1	Pcan|012G000259.mRNA.1															Mcor|007G000491.mRNA.1
Pce_09011010.1												Pcan|006G000788.mRNA.1		Pcan|011G000973.mRNA.1	Pcan|012G000258.mRNA.1															Mcor|007G000490.mRNA.2
Pce_09011050.1												Pcan|006G000787.mRNA.1		Pcan|011G000972.mRNA.1	Pcan|012G000256.mRNA.1															Mcor|007G000489.mRNA.1
Pce_09011060.1												Pcan|006G000785.mRNA.1		Pcan|011G000971.mRNA.1	Pcan|012G000254.mRNA.1															Mcor|007G000488.mRNA.1
Pce_09011080.1												Pcan|006G000784.mRNA.1		Pcan|011G000970.mRNA.1	Pcan|012G000253.mRNA.1															Mcor|007G000485.mRNA.1
Pce_09011090.1												Pcan|006G000783.mRNA.1		Pcan|011G000966.mRNA.1	Pcan|012G000250.mRNA.1															Mcor|007G000483.mRNA.1
Pce_09011100.1												Pcan|006G000781.mRNA.1		Pcan|011G000963.mRNA.1	Pcan|012G000248.mRNA.1															Mcor|007G000482.mRNA.1
Pce_09011110.1												Pcan|006G000780.mRNA.1		Pcan|011G000961.mRNA.1	Pcan|012G000247.mRNA.1															Mcor|007G000480.mRNA.1
Pce_09011120.1												Pcan|006G000776.mRNA.1		Pcan|011G000960.mRNA.1	Pcan|012G000245.mRNA.1															Mcor|007G000479.mRNA.1
Pce_09011130.1												Pcan|006G000774.mRNA.1		Pcan|011G000959.mRNA.1	Pcan|012G000244.mRNA.1															Mcor|007G000478.mRNA.1
Pce_09011140.1												Pcan|006G000772.mRNA.1		Pcan|011G000958.mRNA.1	Pcan|012G000242.mRNA.4															Mcor|007G000477.mRNA.1
Pce_09011170.1												Pcan|006G000766.mRNA.3		Pcan|011G000956.mRNA.1	Pcan|012G000240.mRNA.1															Mcor|007G000475.mRNA.1
Pce_09011190.1												Pcan|006G000765.mRNA.1		Pcan|011G000948.mRNA.1	Pcan|012G000239.mRNA.1															Mcor|007G000455.mRNA.1
Pce_09011200.1												Pcan|006G000764.mRNA.1		Pcan|011G000947.mRNA.1	Pcan|012G000238.mRNA.1															Mcor|007G000454.mRNA.1
Pce_09011220.1												Pcan|006G000762.mRNA.1		Pcan|011G000943.mRNA.1	Pcan|012G000233.mRNA.1															Mcor|007G000450.mRNA.1
Pce_09011230.1												Pcan|006G000758.mRNA.1		Pcan|011G000941.mRNA.1	Pcan|012G000231.mRNA.1															Mcor|007G000447.mRNA.1
Pce_09011240.1												Pcan|006G000757.mRNA.1		Pcan|011G000940.mRNA.1	Pcan|012G000230.mRNA.1															Mcor|007G000446.mRNA.1
Pce_09011250.1												Pcan|006G000756.mRNA.1		Pcan|011G000939.mRNA.1	Pcan|012G000226.mRNA.1															Mcor|007G000445.mRNA.1
Pce_09011260.1												Pcan|006G000755.mRNA.2		Pcan|011G000937.mRNA.1	Pcan|012G000225.mRNA.1															Mcor|007G000444.mRNA.1
Pce_09011290.1												Pcan|006G000754.mRNA.1		Pcan|011G000931.mRNA.1	Pcan|012G000214.mRNA.1															Mcor|007G000443.mRNA.3
Pce_09011300.1												Pcan|006G000753.mRNA.1		Pcan|011G000928.mRNA.1	Pcan|012G000213.mRNA.1															Mcor|007G000442.mRNA.1
Pce_09011330.1												Pcan|006G000752.mRNA.1		Pcan|011G000925.mRNA.2	Pcan|012G000211.mRNA.1															Mcor|007G000441.mRNA.1
Pce_09011340.1												Pcan|006G000747.mRNA.5		Pcan|011G000924.mRNA.1	Pcan|012G000209.mRNA.1															Mcor|007G000440.mRNA.1
Pce_09011430.1												Pcan|006G000747.mRNA.5		Pcan|011G000923.mRNA.1	Pcan|012G000208.mRNA.1															Mcor|007G000439.mRNA.1
Pce_09011450.1												Pcan|006G000746.mRNA.1		Pcan|011G000920.mRNA.1	Pcan|012G000206.mRNA.1															Mcor|007G000438.mRNA.1
Pce_09011470.1												Pcan|006G000743.mRNA.1		Pcan|011G000919.mRNA.1	Pcan|012G000205.mRNA.1															Mcor|007G000437.mRNA.1
Pce_09011490.1												Pcan|006G000742.mRNA.1		Pcan|011G000917.mRNA.2	Pcan|012G000204.mRNA.1															Mcor|007G000434.mRNA.1
Pce_09011500.2												Pcan|006G000741.mRNA.1		Pcan|011G000914.mRNA.1	Pcan|012G000150.mRNA.1															Mcor|007G000433.mRNA.3
Pce_09011530.1												Pcan|006G000739.mRNA.1		Pcan|011G000911.mRNA.1	Pcan|012G000151.mRNA.1															Mcor|007G000430.mRNA.1
Pce_09011640.1												Pcan|006G000738.mRNA.1		Pcan|011G000904.mRNA.1	Pcan|012G000154.mRNA.1															Mcor|007G000429.mRNA.1
Pce_09011680.1												Pcan|006G000737.mRNA.1		Pcan|011G000903.mRNA.1	Pcan|012G000156.mRNA.1															Mcor|007G000427.mRNA.1
Pce_09011700.3												Pcan|006G000730.mRNA.1		Pcan|011G000902.mRNA.2	Pcan|012G000159.mRNA.2															Mcor|007G000419.mRNA.1
Pce_09011750.1												Pcan|006G000729.mRNA.1		Pcan|011G000901.mRNA.1	Pcan|012G000160.mRNA.1															Mcor|007G000415.mRNA.1
Pce_09011830.1												Pcan|006G000727.mRNA.1		Pcan|011G000899.mRNA.1	Pcan|012G000161.mRNA.1															Mcor|007G000414.mRNA.1
Pce_09011950.1												Pcan|006G000725.mRNA.1		Pcan|011G000898.mRNA.2	Pcan|012G000165.mRNA.1															Mcor|007G000413.mRNA.1
Pce_09012100.1												Pcan|006G000723.mRNA.1		Pcan|011G000895.mRNA.1	Pcan|012G000169.mRNA.1															Mcor|007G000412.mRNA.1
Pce_09012120.1												Pcan|006G000721.mRNA.1		Pcan|011G000894.mRNA.1	Pcan|012G000171.mRNA.1															Mcor|007G000411.mRNA.1
Pce_09012140.1												Pcan|006G000720.mRNA.1		Pcan|011G000893.mRNA.1	Pcan|012G000173.mRNA.1															Mcor|007G000410.mRNA.1
Pce_09012170.1												Pcan|006G000718.mRNA.1		Pcan|011G000891.mRNA.2	Pcan|012G000174.mRNA.1															Mcor|007G000409.mRNA.1
Pce_09012250.1												Pcan|006G000714.mRNA.1		Pcan|011G000890.mRNA.1	Pcan|012G000178.mRNA.1															Mcor|007G000406.mRNA.1
Pce_09012260.1												Pcan|006G000712.mRNA.2		Pcan|011G000889.mRNA.1	Pcan|012G000179.mRNA.1															Mcor|007G000405.mRNA.1
Pce_09012320.1												Pcan|006G000709.mRNA.1		Pcan|011G000888.mRNA.1	Pcan|012G000180.mRNA.1															Mcor|007G000403.mRNA.1
Pce_09012330.2												Pcan|006G000708.mRNA.1		Pcan|011G000887.mRNA.1	Pcan|012G000181.mRNA.1															Mcor|007G000402.mRNA.1
Pce_09012340.1												Pcan|006G000707.mRNA.1		Pcan|011G000886.mRNA.1	Pcan|012G000182.mRNA.1															Mcor|007G000399.mRNA.1
Pce_09012360.2												Pcan|006G000706.mRNA.1		Pcan|011G000885.mRNA.1	Pcan|012G000185.mRNA.1															Mcor|007G000398.mRNA.1
Pce_09012370.2												Pcan|006G000705.mRNA.3		Pcan|011G000884.mRNA.1	Pcan|012G000186.mRNA.1															Mcor|007G000397.mRNA.1
Pce_09012380.1												Pcan|006G000701.mRNA.1		Pcan|011G000883.mRNA.1	Pcan|012G000187.mRNA.1															Mcor|007G000396.mRNA.2
Pce_09012400.1												Pcan|006G000699.mRNA.1		Pcan|011G000881.mRNA.2	Pcan|012G000188.mRNA.1															Mcor|007G000395.mRNA.1
Pce_09012410.1												Pcan|006G000691.mRNA.1		Pcan|011G000880.mRNA.1	Pcan|012G000189.mRNA.1															Mcor|007G000394.mRNA.1
Pce_09012430.1												Pcan|006G000688.mRNA.1		Pcan|011G000878.mRNA.1	Pcan|012G000190.mRNA.1															Mcor|007G000390.mRNA.1
Pce_09012450.1												Pcan|006G000687.mRNA.1		Pcan|011G000877.mRNA.1	Pcan|012G000191.mRNA.1															Mcor|007G000387.mRNA.1
Pce_09012490.1												Pcan|006G000686.mRNA.1		Pcan|011G000876.mRNA.1	Pcan|012G000192.mRNA.2															Mcor|007G000385.mRNA.1
Pce_09012510.1												Pcan|006G000684.mRNA.1		Pcan|011G000862.mRNA.1	Pcan|012G000194.mRNA.1															Mcor|007G000384.mRNA.1
Pce_09012520.1												Pcan|006G000682.mRNA.1		Pcan|011G000859.mRNA.1	Pcan|012G000196.mRNA.1															Mcor|007G000383.mRNA.1
Pce_09012530.1												Pcan|006G000681.mRNA.1		Pcan|011G000858.mRNA.1	Pcan|012G000198.mRNA.1															Mcor|007G000382.mRNA.1
Pce_09012580.1												Pcan|006G000678.mRNA.1		Pcan|011G000857.mRNA.1	Pcan|012G000118.mRNA.1															Mcor|007G000380.mRNA.1
Pce_09012600.1												Pcan|006G000677.mRNA.3		Pcan|011G000856.mRNA.3	Pcan|012G000117.mRNA.1															Mcor|007G000379.mRNA.1
Pce_09012620.1												Pcan|006G000676.mRNA.1		Pcan|011G000852.mRNA.2	Pcan|012G000121.mRNA.1															Mcor|007G000378.mRNA.2
Pce_09012640.2												Pcan|006G000673.mRNA.1		Pcan|011G000848.mRNA.2	Pcan|012G000122.mRNA.1															Mcor|007G000377.mRNA.1
Pce_09012650.1												Pcan|006G000672.mRNA.2		Pcan|011G000845.mRNA.1	Pcan|012G000123.mRNA.1															Mcor|007G000375.mRNA.1
Pce_09012660.1												Pcan|006G000671.mRNA.1		Pcan|011G000843.mRNA.1	Pcan|012G000126.mRNA.1															Mcor|007G000373.mRNA.1
Pce_09012680.1												Pcan|006G000670.mRNA.1		Pcan|011G000840.mRNA.1	Pcan|012G000127.mRNA.1															Mcor|007G000369.mRNA.1
Pce_09012690.1												Pcan|006G000668.mRNA.1		Pcan|011G000839.mRNA.1	Pcan|012G000128.mRNA.1															Mcor|007G000366.mRNA.1
Pce_09012780.1												Pcan|006G000659.mRNA.1		Pcan|011G000837.mRNA.1	Pcan|012G000129.mRNA.1															Mcor|007G000362.mRNA.1
Pce_09012790.1												Pcan|006G000660.mRNA.1		Pcan|011G000836.mRNA.1	Pcan|012G000131.mRNA.1															Mcor|007G000360.mRNA.1
Pce_09012800.1												Pcan|006G000662.mRNA.1		Pcan|011G000820.mRNA.1	Pcan|012G000132.mRNA.1															Mcor|007G000359.mRNA.1
Pce_09012820.1												Pcan|006G000663.mRNA.1		Pcan|011G000822.mRNA.1	Pcan|012G000134.mRNA.1															Mcor|007G000357.mRNA.1
Pce_09012830.1												Pcan|006G000004.mRNA.1		Pcan|011G000824.mRNA.1	Pcan|012G000135.mRNA.1															Mcor|007G000356.mRNA.1
Pce_09012850.1												Pcan|006G000005.mRNA.1		Pcan|011G000825.mRNA.1	Pcan|012G000136.mRNA.1															Mcor|007G000354.mRNA.1
Pce_09012890.1												Pcan|006G000652.mRNA.1		Pcan|011G000826.mRNA.1	Pcan|012G000137.mRNA.1
Pce_09012920.1												Pcan|006G000653.mRNA.1		Pcan|011G000827.mRNA.1	Pcan|012G000139.mRNA.1
Pce_09012930.1												Pcan|006G000655.mRNA.1		Pcan|011G000832.mRNA.1	Pcan|012G000140.mRNA.1
Pce_09012940.1														Pcan|011G000819.mRNA.1	Pcan|012G000141.mRNA.1
Pce_09012950.1														Pcan|011G000817.mRNA.1	Pcan|012G000142.mRNA.1
Pce_09012980.1														Pcan|011G000816.mRNA.1	Pcan|012G000143.mRNA.1
Pce_09013000.1														Pcan|011G000813.mRNA.1	Pcan|012G000144.mRNA.1
Pce_09013020.1														Pcan|011G000810.mRNA.1	Pcan|012G000145.mRNA.1
Pce_09013030.1														Pcan|011G000809.mRNA.1	Pcan|012G000114.mRNA.1
Pce_09013040.1														Pcan|011G000808.mRNA.1	Pcan|012G000113.mRNA.1
Pce_09013070.1														Pcan|011G000807.mRNA.1	Pcan|012G000111.mRNA.1
Pce_09013080.1														Pcan|011G000806.mRNA.1	Pcan|012G000110.mRNA.1
Pce_09013090.2														Pcan|011G000805.mRNA.1	Pcan|012G000106.mRNA.1
Pce_09013180.1														Pcan|011G000804.mRNA.1	Pcan|012G000105.mRNA.1
Pce_09013210.1														Pcan|011G000802.mRNA.1	Pcan|012G000103.mRNA.1
Pce_09013260.1														Pcan|011G000801.mRNA.1	Pcan|012G000102.mRNA.1
Pce_09013270.1														Pcan|011G000800.mRNA.1	Pcan|012G000101.mRNA.1
Pce_09013280.1														Pcan|011G000799.mRNA.1	Pcan|012G000098.mRNA.1
Pce_09013290.1														Pcan|011G000796.mRNA.1	Pcan|012G000093.mRNA.1
Pce_09013370.1														Pcan|011G000793.mRNA.1	Pcan|012G000092.mRNA.1
Pce_09013380.1														Pcan|011G000792.mRNA.1	Pcan|012G000090.mRNA.1
Pce_09013390.1														Pcan|011G000790.mRNA.1	Pcan|012G000087.mRNA.1
Pce_09013390.1														Pcan|011G000789.mRNA.1	Pcan|012G000085.mRNA.1
Pce_09013400.4														Pcan|011G000782.mRNA.1	Pcan|012G000084.mRNA.1
Pce_09013450.1														Pcan|011G000781.mRNA.2	Pcan|012G000083.mRNA.1
Pce_09013460.1														Pcan|011G000779.mRNA.1	Pcan|012G000082.mRNA.1
Pce_09013470.1														Pcan|011G000778.mRNA.1	Pcan|012G000077.mRNA.1
Pce_09013530.1														Pcan|011G000772.mRNA.1	Pcan|012G000076.mRNA.1
Pce_09013620.1														Pcan|011G000771.mRNA.1	Pcan|012G000075.mRNA.1
Pce_09013630.1														Pcan|011G000767.mRNA.1	Pcan|012G000070.mRNA.1
Pce_09013660.1														Pcan|011G000761.mRNA.1	Pcan|012G000066.mRNA.1
Pce_09013670.1														Pcan|011G000752.mRNA.1	Pcan|012G000065.mRNA.1
Pce_09013680.1														Pcan|011G000751.mRNA.1	Pcan|012G000064.mRNA.1
Pce_09013680.1														Pcan|011G000750.mRNA.1	Pcan|012G000061.mRNA.1
Pce_09013710.1														Pcan|011G000748.mRNA.1	Pcan|012G000058.mRNA.1
Pce_09013720.1														Pcan|011G000747.mRNA.1	Pcan|012G000057.mRNA.1
Pce_09013740.1														Pcan|011G000745.mRNA.1	Pcan|012G000056.mRNA.1
Pce_09013750.3														Pcan|011G000742.mRNA.1	Pcan|012G000054.mRNA.1
Pce_09013820.1														Pcan|011G000741.mRNA.1	Pcan|012G000052.mRNA.1
Pce_09013830.1														Pcan|011G000740.mRNA.1	Pcan|012G000050.mRNA.1
Pce_09013840.2														Pcan|011G000737.mRNA.1	Pcan|012G000049.mRNA.1
Pce_09013850.1														Pcan|011G000730.mRNA.1	Pcan|012G000044.mRNA.1
Pce_09013860.1														Pcan|011G000729.mRNA.1	Pcan|012G000042.mRNA.1
Pce_09013870.1														Pcan|011G000728.mRNA.1	Pcan|012G000041.mRNA.2
Pce_09013890.1														Pcan|011G000725.mRNA.1	Pcan|012G000040.mRNA.1
Pce_09013900.1															Pcan|012G000039.mRNA.1
Pce_09013910.1															Pcan|012G000038.mRNA.1
Pce_09013920.1															Pcan|012G000036.mRNA.1
Pce_09013930.3															Pcan|012G000035.mRNA.1
Pce_09013940.1
Pce_09013960.1
Pce_09013990.1
Pce_09014000.1
Pce_09014010.1
Pce_09014020.1
Pce_09014030.1
Pce_09014060.1
Pce_09014070.1
Pce_09014100.1
Pce_09014110.1
Pce_09014130.1
Pce_09014140.1
Pce_09014150.1
Pce_09014240.1
Pce_09014280.1
Pce_09014320.1
Pce_09014410.1
Pce_09014430.1
Pce_09014450.1
Pce_09014460.1
Pce_09014480.1
Pce_09014490.1
Pce_09014530.1
Pce_09014560.1
Pce_09014700.2
Pce_09014710.1
Pce_09014730.1
Pce_09014760.1
Pce_09014770.1
Pce_09014780.1
Pce_09014800.1
Pce_09014810.1
Pce_09014830.2
Pce_09014860.1
Pce_09014880.3
Pce_09014900.1
Pce_09014910.1
Pce_09014920.1
Pce_09014930.1
Pce_09014960.1
Pce_09014970.1
Pce_09015050.1
Pce_09015060.1
Pce_09015070.1
Pce_09015100.1
Pce_09015120.1
Pce_09015200.1
Pce_09015220.1
Pce_09015290.1
Pce_09015310.1
Pce_09015330.1
Pce_09015340.1
Pce_09015370.1
Pce_09015390.1
Pce_09015410.1
Pce_09015430.1
Pce_09015440.1
Pce_09015450.1
Pce_09015460.1
Pce_09015480.1
Pce_09015490.1
Pce_09015500.1
Pce_09015520.1
Pce_09015530.1
Pce_09015540.2
Pce_09015590.1
Pce_09015610.1
Pce_09015630.1
Pce_09015640.2
Pce_09015660.1
Pce_09015670.1
Pce_09015690.1
Pce_09015700.1
Pce_09015710.1
Pce_09015730.1
Pce_09015790.1
Pce_09015820.1
Pce_09015830.1
Pce_09015850.1
Pce_09015890.1
Pce_09015970.1
Pce_09016000.1
Pce_09016020.1
Pce_09016030.1
Pce_09016050.1
Pce_09016080.1
Pce_09016090.1
Pce_09016100.1
Pce_09016120.1
Pce_09016140.1
Pce_09016150.1
Pce_09016200.1
Pce_09016230.1
Pce_09016240.1
Pce_09016260.1
Pce_09016270.1
Pce_09016290.1
Pce_09016300.1
Pce_09016370.1
Pce_09016380.1
Pce_09016390.1
Pce_09016430.1

## Sheet: TableS5
Table S5. List of GO enrichment of rearrangement genes (q < 0.05) in Ampullariidae species
GO enrichment results of rearrangement genes in Pila celebensis												GO enrichment results of rearrangement genes in Pomacea canaliculata
ID	Description		GeneRatio	BgRatio	pvalue	p.adjust	qvalue	geneID	Count			ID	Description		GeneRatio	BgRatio	pvalue	p.adjust	qvalue	geneID	Count
F:GO:0005096	F:GTPase activator activity	regulator of G-protein signaling 7-like isoform X2	36/2137	95/13849	7.60955e-08	5.19733e-05	4.74195e-05	Pce_09005810.1/Pce_09009030.1/Pce_09019050.1/Pce_09024320.2/Pce_02013070.1/Pce_09022150.1/Pce_09002940.1/Pce_09009120.3/Pce_09009130.1/Pce_09013880.1/Pce_12013210.1/Pce_12020050.1/Pce_12022340.1/Pce_12006170.1/Pce_03005420.8/Pce_12011850.1/Pce_12006270.1/Pce_12003890.1/Pce_12003410.1/Pce_04007900.1/Pce_04011070.2/Pce_04007860.1/Pce_04016940.1/Pce_04019200.1/Pce_04007580.1/Pce_04014520.1/Pce_04002…	36			F:GO:0005096	F:GTPase activator activity	XP_025106020.1regulator of G-protein signaling 7-like isoform X2 环境调控	40/2233	103/15378	1.07765e-09	8.10393e-07	7.04443e-07	Pcan|003G000059.mRNA.1/Pcan|003G001243.mRNA.1/Pcan|003G000053.mRNA.2/Pcan|003G000052.mRNA.1/Pcan|003G001862.mRNA.2/Pcan|007G000478.mRNA.1/Pcan|001G001600.mRNA.1/Pcan|001G001322.mRNA.1/Pcan|001G000449.mRNA.1/Pcan|001G000013.mRNA.1/Pcan|001G000163.mRNA.1/Pcan|001G001838.mRNA.7/Pcan|001G001316.mRNA.1/Pcan|001G001315.mRNA.1/Pcan|001G001968.mRNA.4/Pcan|001G001064.mRNA.1/Pcan|002G001062.mRNA.1/Pcan|002…	40
P:GO:0002181	P:cytoplasmic translation	60S ribosomal protein L24-like	11/2137	18/13849	1.27572e-05	0.00435658	0.00397487	Pce_09021120.1/Pce_09023910.1/Pce_12016290.1/Pce_12004200.1/Pce_12002190.1/Pce_04017810.1/Pce_04016180.2/Pce_04002220.1/Pce_04012580.1/Pce_11016860.1/Pce_11017690.1	11			F:GO:0000149	F:SNARE binding	XP_025096454.1 synaptotagmin-15-like	18/2233	34/15378	1.64488e-07	6.18474e-05	5.37616e-05	Pcan|001G001105.mRNA.2/Pcan|001G000615.mRNA.1/Pcan|001G000052.mRNA.1/Pcan|001G000417.mRNA.1/Pcan|001G001559.mRNA.1/Pcan|001G000239.mRNA.1/Pcan|001G000808.mRNA.1/Pcan|002G001172.mRNA.1/Pcan|002G000124.mRNA.1/Pcan|005G001499.mRNA.1/Pcan|005G001875.mRNA.1/Pcan|005G001276.mRNA.1/Pcan|005G001457.mRNA.1/Pcan|006G000642.mRNA.1/Pcan|006G001432.mRNA.4/Pcan|006G000492.mRNA.1/Pcan|006G000746.mRNA.1/Pcan|006…	18
C:GO:0022627	C:cytosolic small ribosomal subunit	40S ribosomal protein S4-like	13/2137	25/13849	2.26023e-05	0.00489346	0.00446471	Pce_09021790.1/Pce_09021120.1/Pce_09020510.1/Pce_09023340.1/Pce_09023910.1/Pce_12016120.1/Pce_12014080.1/Pce_12021290.1/Pce_12013320.1/Pce_12004930.1/Pce_12005700.1/Pce_04002680.1/Pce_11012700.1	13			P:GO:0006412	P:translation	XP_025085079.128S ribosomal protein S24, mitochondrial-like	35/2233	106/15378	1.19382e-06	0.000238972	0.000207729	Pcan|003G001441.mRNA.1/Pcan|003G001481.mRNA.1/Pcan|003G000740.mRNA.1/Pcan|001G000453.mRNA.1/Pcan|001G000759.mRNA.2/Pcan|001G000216.mRNA.1/Pcan|001G000751.mRNA.1/Pcan|001G000282.mRNA.1/Pcan|001G000054.mRNA.1/Pcan|001G001558.mRNA.1/Pcan|001G000994.mRNA.1/Pcan|002G001328.mRNA.1/Pcan|002G000917.mRNA.2/Pcan|002G001818.mRNA.1/Pcan|002G001767.mRNA.1/Pcan|002G001074.mRNA.1/Pcan|002G001348.mRNA.1/Pcan|002…	35
F:GO:0003735	F:structural constituent of ribosome	39S ribosomal protein L19, mitochondrial-like	37/2137	123/13849	2.86586e-05	0.00489346	0.00446471	Pce_09007740.1/Pce_09010090.1/Pce_09021790.1/Pce_09010010.1/Pce_09021120.1/Pce_09020510.1/Pce_09023340.1/Pce_09012990.1/Pce_09023910.1/Pce_12016120.1/Pce_12014080.1/Pce_12012080.1/Pce_12021290.1/Pce_12016290.1/Pce_12013320.1/Pce_12016300.1/Pce_12004200.1/Pce_12004930.1/Pce_12002190.1/Pce_12008220.1/Pce_12005700.1/Pce_04010470.1/Pce_04017810.1/Pce_04017670.1/Pce_04016180.2/Pce_04004820.1/Pce_04001…	37			F:GO:0003735	F:structural constituent of ribosome	XP_025091415.140S ribosomal protein S2	40/2233	129/15378	1.33789e-06	0.000238972	0.000207729	Pcan|003G000376.mRNA.1/Pcan|003G001481.mRNA.1/Pcan|003G000740.mRNA.1/Pcan|001G000759.mRNA.2/Pcan|001G000216.mRNA.1/Pcan|001G000751.mRNA.1/Pcan|001G000341.mRNA.1/Pcan|001G000282.mRNA.1/Pcan|001G000054.mRNA.1/Pcan|001G000994.mRNA.1/Pcan|006G000310.mRNA.1/Pcan|001G000026.mRNA.1/Pcan|002G001328.mRNA.1/Pcan|002G001142.mRNA.1/Pcan|002G000917.mRNA.2/Pcan|002G001818.mRNA.1/Pcan|002G001345.mRNA.3/Pcan|002…	40
P:GO:0006412	P:translation	39S ribosomal protein L19, mitochondrial-like	34/2137	111/13849	3.94904e-05	0.0053944	0.00492176	Pce_09007740.1/Pce_09018990.1/Pce_09010090.1/Pce_09021790.1/Pce_09010010.1/Pce_09020510.1/Pce_09023340.1/Pce_09012990.1/Pce_09008110.1/Pce_12016120.1/Pce_12012080.1/Pce_12021290.1/Pce_12020650.1/Pce_12013320.1/Pce_12016300.1/Pce_12004930.1/Pce_12008220.1/Pce_12005700.1/Pce_04010470.1/Pce_04017670.1/Pce_04016180.2/Pce_04003190.1/Pce_04011830.1/Pce_04004820.1/Pce_04001030.1/Pce_04006760.1/Pce_04002…	34			P:GO:0002181	P:cytoplasmic translation	XP_025098580.1developmentally-regulated GTP-binding protein 2-like	12/2233	19/15378	1.58891e-06	0.000238972	0.000207729	Pcan|003G000376.mRNA.1/Pcan|003G000327.mRNA.2/Pcan|001G000861.mRNA.1/Pcan|001G000341.mRNA.1/Pcan|001G000026.mRNA.1/Pcan|002G001345.mRNA.3/Pcan|002G000329.mRNA.1/Pcan|002G000166.mRNA.1/Pcan|005G000147.mRNA.1/Pcan|005G001186.mRNA.2/Pcan|005G001274.mRNA.1/Pcan|006G000680.mRNA.1	12
P:GO:0006886	P:intracellular protein transport	coatomer subunit beta-like	29/2137	90/13849	5.13897e-05	0.00584986	0.00533732	Pce_09014430.1/Pce_09020720.1/Pce_09012330.2/Pce_09017310.1/Pce_09006270.1/Pce_09011790.1/Pce_09010510.1/Pce_12017150.1/Pce_12020320.1/Pce_12014450.1/Pce_12021110.1/Pce_12012530.1/Pce_12001990.1/Pce_04007160.1/Pce_04011870.1/Pce_04015150.2/Pce_04008340.1/Pce_04019630.1/Pce_04009650.1/Pce_04011960.1/Pce_04006750.1/Pce_04002720.2/Pce_08012060.1/Pce_11004760.1/Pce_11007250.1/Pce_11016870.1/Pce_11014…	29			P:GO:0006886	P:intracellular protein transport	XP_025100416.1sorting nexin-8-like isoform X1	30/2233	88/15378	3.23509e-06	0.000405465	0.000352455	Pcan|003G001241.mRNA.1/Pcan|003G001475.mRNA.2/Pcan|003G000375.mRNA.1/Pcan|003G000613.mRNA.1/Pcan|003G001045.mRNA.1/Pcan|001G001105.mRNA.2/Pcan|001G000302.mRNA.1/Pcan|001G000937.mRNA.1/Pcan|001G000612.mRNA.1/Pcan|001G001559.mRNA.1/Pcan|001G000909.mRNA.1/Pcan|001G000808.mRNA.1/Pcan|002G001440.mRNA.1/Pcan|002G001734.mRNA.1/Pcan|002G001172.mRNA.1/Pcan|002G001799.mRNA.1/Pcan|002G001211.mRNA.1/Pcan|002…	30
P:GO:0006096	P:glycolytic process	glyceraldehyde-3-phosphate dehydrogenase-like isoform X1	8/2137	13/13849	0.000196761	0.0191983	0.0175162	Pce_04011650.1/Pce_08005000.1/Pce_08012840.1/Pce_08005020.1/Pce_11022260.1/Pce_11014020.7/Pce_11021310.3/Pce_11003540.4	8			F:GO:0003729	F:mRNA binding	XP_025106095.1THO complex subunit 4-like	28/2233	81/15378	5.01621e-06	0.000536459	0.000466322	Pcan|003G000637.mRNA.1/Pcan|001G000816.mRNA.1/Pcan|001G000157.mRNA.1/Pcan|001G000675.mRNA.1/Pcan|001G000452.mRNA.1/Pcan|001G000759.mRNA.2/Pcan|001G000751.mRNA.1/Pcan|001G001551.mRNA.1/Pcan|001G000939.mRNA.1/Pcan|001G001063.mRNA.3/Pcan|001G000026.mRNA.1/Pcan|001G000534.mRNA.2/Pcan|002G001404.mRNA.2/Pcan|002G000299.mRNA.1/Pcan|002G000295.mRNA.1/Pcan|005G000041.mRNA.1/Pcan|005G001829.mRNA.1/Pcan|005…	28
C:GO:0005730	C:nucleolus	small subunit processome component 20 homolog	35/2137	126/13849	0.000268441	0.0229181	0.0209101	Pce_02011250.1/Pce_09020330.1/Pce_09011080.1/Pce_09013380.1/Pce_09007220.1/Pce_09006470.4/Pce_09005940.1/Pce_06004840.1/Pce_12021290.1/Pce_11011710.1/Pce_12001050.2/Pce_12011400.1/Pce_12011840.1/Pce_12016550.1/Pce_12000010.1/Pce_04019140.1/Pce_04007340.1/Pce_04010430.3/Pce_04008340.1/Pce_04008780.1/Pce_04019270.1/Pce_04017590.1/Pce_04011940.1/Pce_04001500.1/Pce_04000660.1/Pce_04014510.1/Pce_08020…	35			P:GO:0006357	P:regulation of transcription by RNA polymerase II	XP_025098342.1mastermind-like protein 3	107/2233	489/15378	5.70701e-06	0.000536459	0.000466322	Pcan|003G000073.mRNA.1/Pcan|003G001522.mRNA.2/Pcan|003G001175.mRNA.1/Pcan|003G001231.mRNA.2/Pcan|003G000230.mRNA.1/Pcan|003G001496.mRNA.1/Pcan|003G001537.mRNA.1/Pcan|003G001245.mRNA.1/Pcan|007G000216.mRNA.1/Pcan|003G001423.mRNA.1/Pcan|003G000043.mRNA.1/Pcan|003G000105.mRNA.1/Pcan|003G001224.mRNA.1/Pcan|003G000215.mRNA.1/Pcan|003G000233.mRNA.2/Pcan|003G001492.mRNA.1/Pcan|003G001467.mRNA.1/Pcan|003…	107
F:GO:0003777	F:microtubule motor activity	kinesin-like protein KIF25	12/2137	27/13849	0.000317061	0.0240614	0.0219532	Pce_09003220.2/Pce_09003140.1/Pce_12022200.1/Pce_12014030.1/Pce_12014840.1/Pce_12008000.2/Pce_12004120.1/Pce_12003120.1/Pce_04010200.1/Pce_04012250.1/Pce_08020090.1/Pce_11014910.1	12			C:GO:0022627	C:cytosolic small ribosomal subunit	XP_025091415.140S ribosomal protein S2	14/2233	29/15378	1.59942e-05	0.0013043	0.00113378	Pcan|003G000740.mRNA.1/Pcan|001G000216.mRNA.1/Pcan|001G000341.mRNA.1/Pcan|001G000282.mRNA.1/Pcan|001G000054.mRNA.1/Pcan|001G000026.mRNA.1/Pcan|002G001328.mRNA.1/Pcan|002G001142.mRNA.1/Pcan|002G001818.mRNA.1/Pcan|002G001074.mRNA.1/Pcan|002G000380.mRNA.1/Pcan|002G000828.mRNA.1/Pcan|005G001228.mRNA.2/Pcan|006G000049.mRNA.1	14
P:GO:0006887	P:exocytosis	syntaxin-binding protein 5-like isoform X1	11/2137	24/13849	0.000406992	0.0277976	0.025362	Pce_09021170.1/Pce_02013070.1/Pce_09023370.2/Pce_09016310.1/Pce_12002030.1/Pce_04011960.1/Pce_04012260.1/Pce_04008170.1/Pce_04014440.1/Pce_11020110.1/Pce_11015640.1	11			C:GO:0005730	C:nucleolus	XP_025107253.1DNA topoisomerase 2-alpha-like isoform X3	39/2233	137/15378	1.74374e-05	0.0013043	0.00113378	Pcan|003G000224.mRNA.1/Pcan|003G000454.mRNA.1/Pcan|003G000362.mRNA.1/Pcan|003G001643.mRNA.1/Pcan|001G002032.mRNA.3/Pcan|010G000978.mRNA.1/Pcan|001G000272.mRNA.1/Pcan|001G000852.mRNA.1/Pcan|001G001025.mRNA.1/Pcan|001G001475.mRNA.1/Pcan|001G001543.mRNA.1/Pcan|001G001588.mRNA.1/Pcan|002G001475.mRNA.1/Pcan|002G001818.mRNA.1/Pcan|002G001860.mRNA.1/Pcan|002G001109.mRNA.3/Pcan|002G000055.mRNA.1/Pcan|002…	39
C:GO:0005759	C:mitochondrial matrix	tripartite motif-containing protein 3-like isoform X1	15/2137	41/13849	0.000747199	0.0438871	0.0400418	Pce_09017510.1/Pce_09020760.1/Pce_09020770.1/Pce_09017960.1/Pce_12018470.1/Pce_12020500.2/Pce_04016090.1/Pce_04011500.1/Pce_04005480.1/Pce_08004460.3/Pce_08009700.1/Pce_08008340.1/Pce_11006200.2/Pce_11006000.2/Pce_07016570.1	15			C:GO:0005929	C:cilium	XP_025077047.1 dynein heavy chain 7, axonemal-like	25/2233	73/15378	1.90789e-05	0.0013043	0.00113378	Pcan|003G000031.mRNA.1/Pcan|003G001223.mRNA.1/Pcan|003G001567.mRNA.1/Pcan|003G000370.mRNA.1/Pcan|003G001759.mRNA.1/Pcan|003G001898.mRNA.1/Pcan|003G000876.mRNA.1/Pcan|003G000916.mRNA.1/Pcan|001G000996.mRNA.1/Pcan|001G000013.mRNA.1/Pcan|001G001685.mRNA.1/Pcan|001G001329.mRNA.1/Pcan|001G000264.mRNA.1/Pcan|001G000509.mRNA.2/Pcan|001G000753.mRNA.1/Pcan|001G001813.mRNA.1/Pcan|001G001713.mRNA.1/Pcan|001…	25
C:GO:0016282	C:eukaryotic 43S preinitiation complex	eukaryotic translation initiation factor 3 subunit M-like	7/2137	12/13849	0.000796998	0.0438871	0.0400418	Pce_09002870.1/Pce_09020310.1/Pce_09021510.1/Pce_12019900.1/Pce_12000790.1/Pce_04017800.1/Pce_08003390.1	7			F:GO:0019843	F:rRNA binding	XP_025093061.128S ribosomal protein S7, mitochondrial-like	11/2233	20/15378	2.78403e-05	0.00174466	0.00151657	Pcan|003G000224.mRNA.1/Pcan|003G001481.mRNA.1/Pcan|001G000759.mRNA.2/Pcan|001G001148.mRNA.1/Pcan|002G000166.mRNA.1/Pcan|005G000592.mRNA.1/Pcan|005G001682.mRNA.1/Pcan|005G001536.mRNA.1/Pcan|005G000916.mRNA.1/Pcan|006G000049.mRNA.1/Pcan|006G000148.mRNA.1	11
F:GO:0003723	F:RNA binding	U7 snRNA-associated Sm-like protein LSm10	80/2137	370/13849	0.000850084	0.0438871	0.0400418	Pce_09010610.1/Pce_09016350.1/Pce_09020290.1/Pce_09022010.1/Pce_09000120.1/Pce_09020510.1/Pce_09021510.1/Pce_09009970.1/Pce_09018770.1/Pce_09015730.1/Pce_09007220.1/Pce_09009300.6/Pce_09021820.1/Pce_09013900.1/Pce_09010120.1/Pce_09001230.1/Pce_09016920.4/Pce_09006860.1/Pce_09018180.1/Pce_12016120.1/Pce_09022120.1/Pce_12014080.1/Pce_06004840.1/Pce_12016030.3/Pce_12014860.1/Pce_12016290.1/Pce_12014…	80			P:GO:0006338	P:chromatin remodeling	XP_025110806.1protein arginine N-methyltransferase 2-like isoform X1	47/2233	183/15378	4.80396e-05	0.00277891	0.00241559	Pcan|004G000158.mRNA.1/Pcan|003G000545.mRNA.1/Pcan|003G000341.mRNA.1/Pcan|003G000631.mRNA.1/Pcan|001G000283.mRNA.2/Pcan|001G001203.mRNA.1/Pcan|001G001408.mRNA.1/Pcan|001G001300.mRNA.1/Pcan|001G001672.mRNA.1/Pcan|001G000651.mRNA.1/Pcan|002G001400.mRNA.1/Pcan|002G001872.mRNA.1/Pcan|002G001829.mRNA.2/Pcan|002G000918.mRNA.1/Pcan|002G001469.mRNA.1/Pcan|002G001474.mRNA.1/Pcan|002G000019.mRNA.1/Pcan|002…	47
C:GO:0005929	C:cilium	tubby-related protein 3-like isoform X1	22/2137	72/13849	0.000899589	0.0438871	0.0400418	Pce_09013010.1/Pce_09024320.2/Pce_09004820.1/Pce_09008940.1/Pce_09020270.2/Pce_02010360.1/Pce_09010860.1/Pce_09000490.1/Pce_12015480.1/Pce_12022340.1/Pce_12009370.1/Pce_12004880.1/Pce_12011280.1/Pce_04016900.1/Pce_08014270.1/Pce_11000430.1/Pce_11004380.1/Pce_11007980.1/Pce_11016920.1/Pce_11020110.1/Pce_11011550.1/Pce_11011110.1	22			P:GO:0006887	P:exocytosis	XP_025081121.1exocyst complex component 7-like	13/2233	28/15378	5.41268e-05	0.00290738	0.00252727	Pcan|003G001759.mRNA.1/Pcan|003G000459.mRNA.1/Pcan|001G000344.mRNA.1/Pcan|001G000052.mRNA.1/Pcan|001G001274.mRNA.1/Pcan|002G000124.mRNA.1/Pcan|005G001875.mRNA.1/Pcan|005G001836.mRNA.1/Pcan|005G000466.mRNA.1/Pcan|005G001457.mRNA.1/Pcan|006G001304.mRNA.1/Pcan|006G000474.mRNA.1/Pcan|006G000691.mRNA.1	13
C:GO:0005829	C:cytosol	parkin coregulated gene protein homolog	87/2137	414/13849	0.00129944	0.0480925	0.0438788	Pce_09023560.1/Pce_09014280.1/Pce_09010800.1/Pce_09020720.1/Pce_09024320.2/Pce_09019440.1/Pce_09021490.1/Pce_09021230.1/Pce_09008570.1/Pce_01005950.1/Pce_09009140.1/Pce_09014070.1/Pce_09011240.1/Pce_09014710.1/Pce_09005020.1/Pce_09004000.1/Pce_09003860.1/Pce_09016920.4/Pce_09012750.2/Pce_09008120.1/Pce_09018180.1/Pce_12018390.3/Pce_12012150.1/Pce_12017920.2/Pce_12013210.1/Pce_12021860.1/Pce_12012…	87			F:GO:0003743	F:translation initiation factor activity	XP_025097640.1eukaryotic translation initiation factor 3 subunit B-like	19/2233	54/15378	0.000123405	0.00618672	0.00537788	Pcan|003G000637.mRNA.1/Pcan|003G000630.mRNA.1/Pcan|003G001014.mRNA.1/Pcan|001G001846.mRNA.1/Pcan|001G000271.mRNA.1/Pcan|001G000373.mRNA.1/Pcan|001G000650.mRNA.1/Pcan|002G001701.mRNA.1/Pcan|002G001005.mRNA.1/Pcan|002G000211.mRNA.1/Pcan|002G000006.mRNA.3/Pcan|002G000924.mRNA.2/Pcan|005G001834.mRNA.1/Pcan|005G000077.mRNA.1/Pcan|005G001479.mRNA.1/Pcan|005G000148.mRNA.1/Pcan|005G000609.mRNA.2/Pcan|006…	19
F:GO:0003743	F:translation initiation factor activity	eukaryotic translation initiation factor 1A, X-chromosomal-like	18/2137	56/13849	0.00134872	0.0480925	0.0438788	Pce_09002870.1/Pce_09020310.1/Pce_09021510.1/Pce_09016910.2/Pce_12019900.1/Pce_12018360.1/Pce_12012580.1/Pce_12020650.1/Pce_12002740.1/Pce_12000790.1/Pce_12011950.1/Pce_04012280.1/Pce_04017140.1/Pce_04008360.1/Pce_04017800.1/Pce_08003390.1/Pce_11013980.1/Pce_11010070.1	18			F:GO:0000981	F:DNA-binding transcription factor activity, RNA polymerase II-specific	XP_025098342.1mastermind-like protein 3	72/2233	329/15378	0.000184222	0.00865842	0.00752643	Pcan|003G000073.mRNA.1/Pcan|003G000067.mRNA.1/Pcan|003G001522.mRNA.2/Pcan|003G001175.mRNA.1/Pcan|003G001231.mRNA.2/Pcan|003G000230.mRNA.1/Pcan|003G001496.mRNA.1/Pcan|003G001537.mRNA.1/Pcan|003G001245.mRNA.1/Pcan|007G000216.mRNA.1/Pcan|003G001224.mRNA.1/Pcan|003G000215.mRNA.1/Pcan|003G000233.mRNA.2/Pcan|003G001467.mRNA.1/Pcan|003G001908.mRNA.1/Pcan|003G000663.mRNA.1/Pcan|003G000572.mRNA.1/Pcan|003…	72
P:GO:0051301	P:cell division	cell division cycle 5-like protein	23/2137	79/13849	0.00144438	0.0480925	0.0438788	Pce_09007550.1/Pce_09022180.1/Pce_09022070.1/Pce_09020480.1/Pce_12016900.1/Pce_12002800.1/Pce_12011780.1/Pce_12005000.1/Pce_12008530.1/Pce_12000510.1/Pce_12007310.1/Pce_12007370.1/Pce_04017920.1/Pce_04019630.1/Pce_02000310.1/Pce_08009700.1/Pce_08019890.1/Pce_08020920.1/Pce_08006840.1/Pce_08015340.1/Pce_12011940.1/Pce_08010940.1/Pce_11008200.1	23			C:GO:0005777	C:peroxisome	XP_025090979.1coiled-coil domain-containing protein 33-like isoform X1	15/2233	39/15378	0.000203615	0.00900698	0.00782942	Pcan|003G001458.mRNA.1/Pcan|003G001439.mRNA.1/Pcan|003G001507.mRNA.1/Pcan|001G001820.mRNA.1/Pcan|001G001007.mRNA.1/Pcan|001G000762.mRNA.1/Pcan|002G001633.mRNA.1/Pcan|002G001338.mRNA.1/Pcan|005G001381.mRNA.1/Pcan|005G001211.mRNA.1/Pcan|002G001699.mRNA.1/Pcan|004G000066.mRNA.2/Pcan|004G000101.mRNA.1/Pcan|004G001170.mRNA.1/Pcan|006G000632.mRNA.1	15
C:GO:0033290	C:eukaryotic 48S preinitiation complex	eukaryotic translation initiation factor 3 subunit M-like	7/2137	13/13849	0.00149727	0.0480925	0.0438788	Pce_09002870.1/Pce_09020310.1/Pce_09021510.1/Pce_12019900.1/Pce_12000790.1/Pce_04017800.1/Pce_08003390.1	7			F:GO:0030276	F:clathrin binding	XP_025096454.1 synaptotagmin-15-like	9/2233	17/15378	0.000226816	0.00947587	0.008237	Pcan|001G000615.mRNA.1/Pcan|001G000417.mRNA.1/Pcan|001G002043.mRNA.1/Pcan|001G000239.mRNA.1/Pcan|005G001881.mRNA.1/Pcan|006G000642.mRNA.1/Pcan|006G000492.mRNA.1/Pcan|006G000746.mRNA.1/Pcan|006G000747.mRNA.5	9
P:GO:0001732	P:formation of cytoplasmic translation initiation complex	eukaryotic translation initiation factor 3 subunit M-like	7/2137	13/13849	0.00149727	0.0480925	0.0438788	Pce_09002870.1/Pce_09020310.1/Pce_09021510.1/Pce_12019900.1/Pce_12000790.1/Pce_04017800.1/Pce_08003390.1	7			F:GO:0031491	F:nucleosome binding	XP_025076150.1FACT complex subunit SPT16-like	7/2233	11/15378	0.000259673	0.0102776	0.0089339	Pcan|002G001442.mRNA.1/Pcan|002G000543.mRNA.1/Pcan|002G000135.mRNA.1/Pcan|002G000544.mRNA.1/Pcan|005G000578.mRNA.1/Pcan|005G000167.mRNA.1/Pcan|006G001326.mRNA.2	7
P:GO:0006406	P:mRNA export from nucleus	26S proteasome complex subunit SEM1-like	7/2137	13/13849	0.00149727	0.0480925	0.0438788	Pce_09016460.3/Pce_09013870.1/Pce_09011130.1/Pce_09018180.1/Pce_12003810.1/Pce_04012320.1/Pce_08012540.1	7			F:GO:0001786	F:phosphatidylserine binding	PVD39595.1hypothetical protein C0Q70_02230	10/2233	21/15378	0.000309693	0.0116444	0.0101221	Pcan|003G000088.mRNA.1/Pcan|001G000615.mRNA.1/Pcan|001G000417.mRNA.1/Pcan|001G000239.mRNA.1/Pcan|001G000709.mRNA.1/Pcan|001G000851.mRNA.1/Pcan|006G000642.mRNA.1/Pcan|006G000492.mRNA.1/Pcan|006G000746.mRNA.1/Pcan|006G000747.mRNA.5	10
F:GO:0031491	F:nucleosome binding	trithorax group protein osa-like	6/2137	10/13849	0.00160468	0.0480925	0.0438788	Pce_12017170.1/Pce_12009450.1/Pce_12001940.1/Pce_12009440.1/Pce_04007390.1/Pce_04017590.1	6			P:GO:0006914	P:autophagy	XP_025100108.1dnaJ homolog subfamily C member 10-like	11/2233	25/15378	0.000366343	0.0131186	0.0114034	Pcan|003G000449.mRNA.1/Pcan|003G001638.mRNA.1/Pcan|001G000473.mRNA.1/Pcan|001G001677.mRNA.2/Pcan|001G001930.mRNA.1/Pcan|001G000148.mRNA.1/Pcan|002G001734.mRNA.1/Pcan|005G001521.mRNA.1/Pcan|005G001523.mRNA.2/Pcan|006G000357.mRNA.1/Pcan|006G001440.mRNA.1	11
P:GO:0000028	P:ribosomal small subunit assembly	40S ribosomal protein S27-like	6/2137	10/13849	0.00160468	0.0480925	0.0438788	Pce_09010090.1/Pce_09021790.1/Pce_09023340.1/Pce_09009300.6/Pce_12000010.1/Pce_11012700.1	6			C:GO:0031902	C:late endosome membrane	XP_025076327.1vesicle transport through interaction with t-SNAREs homolog 1A-like isoform X1	12/2233	29/15378	0.000397539	0.0135886	0.011812	Pcan|003G001186.mRNA.3/Pcan|001G000814.mRNA.1/Pcan|001G000052.mRNA.1/Pcan|002G001799.mRNA.1/Pcan|002G000687.mRNA.1/Pcan|002G000124.mRNA.1/Pcan|002G000777.mRNA.1/Pcan|002G000126.mRNA.1/Pcan|005G001578.mRNA.1/Pcan|005G001276.mRNA.1/Pcan|005G001235.mRNA.1/Pcan|006G000154.mRNA.2	12
P:GO:0006890	P:retrograde vesicle-mediated transport, Golgi to endoplasmic reticulum	coatomer subunit alpha-like isoform X2	9/2137	20/13849	0.00161951	0.0480925	0.0438788	Pce_09013850.1/Pce_12017870.1/Pce_04019630.1/Pce_04013820.1/Pce_08012140.1/Pce_08002440.1/Pce_11004760.1/Pce_11014180.6/Pce_11014380.3	9			C:GO:0005739	C:mitochondrion	XP_025103126.1deoxynucleoside kinase-like	85/2233	415/15378	0.000517922	0.0169338	0.0147199	Pcan|003G000032.mRNA.1/Pcan|003G001462.mRNA.1/Pcan|003G000045.mRNA.1/Pcan|003G001494.mRNA.1/Pcan|008G000031.mRNA.1/Pcan|003G001564.mRNA.1/Pcan|003G001373.mRNA.1/Pcan|003G001783.mRNA.1/Pcan|003G000320.mRNA.1/Pcan|003G001019.mRNA.1/Pcan|003G001049.mRNA.1/Pcan|003G001149.mRNA.2/Pcan|001G000043.mRNA.2/Pcan|007G000033.mRNA.3/Pcan|001G000361.mRNA.1/Pcan|001G000676.mRNA.1/Pcan|001G001323.mRNA.1/Pcan|001…	85
												P:GO:0051301	P:cell division	XP_025096967.1cell division cycle protein 27 homolog isoform X1	24/2233	84/15378	0.000644404	0.0201913	0.0175515	Pcan|003G001543.mRNA.4/Pcan|001G001828.mRNA.1/Pcan|001G001203.mRNA.1/Pcan|001G001449.mRNA.1/Pcan|001G000160.mRNA.1/Pcan|001G000172.mRNA.1/Pcan|001G000173.mRNA.1/Pcan|001G000027.mRNA.1/Pcan|001G000279.mRNA.1/Pcan|002G001396.mRNA.1/Pcan|002G001416.mRNA.1/Pcan|002G000218.mRNA.1/Pcan|002G000936.mRNA.1/Pcan|002G000369.mRNA.1/Pcan|002G000621.mRNA.1/Pcan|002G000021.mRNA.1/Pcan|002G000724.mRNA.1/Pcan|002…	24
												P:GO:0060271	P:cilium assembly	XP_025097908.1protein PTHB1-like isoform X1	21/2233	70/15378	0.00068178	0.0205079	0.0178267	Pcan|003G000001.mRNA.4/Pcan|003G001284.mRNA.1/Pcan|003G001567.mRNA.1/Pcan|001G000997.mRNA.1/Pcan|001G001685.mRNA.1/Pcan|001G000179.mRNA.1/Pcan|001G001997.mRNA.1/Pcan|001G000753.mRNA.1/Pcan|001G000832.mRNA.1/Pcan|001G000955.mRNA.1/Pcan|001G000722.mRNA.1/Pcan|002G001832.mRNA.2/Pcan|002G001259.mRNA.1/Pcan|002G000384.mRNA.2/Pcan|002G000793.mRNA.1/Pcan|002G000973.mRNA.1/Pcan|002G000771.mRNA.1/Pcan|005…	21
												C:GO:0005930	C:axoneme	XP_025100067.1 intraflagellar transport protein 140 homolog	12/2233	31/15378	0.000816266	0.0234683	0.0204001	Pcan|003G001284.mRNA.1/Pcan|003G000559.mRNA.1/Pcan|001G000479.mRNA.1/Pcan|001G000481.mRNA.1/Pcan|001G000955.mRNA.1/Pcan|002G001670.mRNA.2/Pcan|002G001814.mRNA.1/Pcan|002G000046.mRNA.1/Pcan|005G000832.mRNA.1/Pcan|005G000895.mRNA.1/Pcan|005G000913.mRNA.1/Pcan|006G001392.mRNA.1	12
												P:GO:0030030	P:cell projection organization	XP_025082874.1tubulin delta chain-like isoform X2	8/2233	16/15378	0.000842612	0.0234683	0.0204001	Pcan|003G001759.mRNA.1/Pcan|003G001898.mRNA.1/Pcan|001G000018.mRNA.1/Pcan|002G001832.mRNA.2/Pcan|002G000053.mRNA.2/Pcan|002G000384.mRNA.2/Pcan|006G001352.mRNA.1/Pcan|006G001068.mRNA.1	8
												C:GO:0005829	C:cytosol	XP_025100416.1sorting nexin-8-like isoform X1	97/2233	494/15378	0.000969773	0.0260453	0.0226402	Pcan|003G001199.mRNA.1/Pcan|003G001244.mRNA.1/Pcan|003G000036.mRNA.1/Pcan|003G001240.mRNA.1/Pcan|003G001609.mRNA.1/Pcan|003G001917.mRNA.1/Pcan|003G001767.mRNA.1/Pcan|003G000627.mRNA.2/Pcan|003G000556.mRNA.4/Pcan|003G001714.mRNA.1/Pcan|003G001666.mRNA.1/Pcan|003G000599.mRNA.3/Pcan|001G000043.mRNA.2/Pcan|001G001097.mRNA.1/Pcan|001G000828.mRNA.1/Pcan|001G000302.mRNA.1/Pcan|001G000013.mRNA.1/Pcan|001…	97
												F:GO:0005544	F:calcium-dependent phospholipid binding	PVD39595.1hypothetical protein C0Q70_02230	12/2233	32/15378	0.0011352	0.0289405	0.0251569	Pcan|003G001434.mRNA.1/Pcan|003G000088.mRNA.1/Pcan|001G000615.mRNA.1/Pcan|001G000417.mRNA.1/Pcan|001G000239.mRNA.1/Pcan|001G000709.mRNA.1/Pcan|001G000851.mRNA.1/Pcan|002G001251.mRNA.1/Pcan|006G000642.mRNA.1/Pcan|006G000492.mRNA.1/Pcan|006G000746.mRNA.1/Pcan|006G000747.mRNA.5	12
												P:GO:0000027	P:ribosomal large subunit assembly	XP_025081950.1E3 ubiquitin-protein ligase TRAF7-like	6/2233	10/15378	0.00115454	0.0289405	0.0251569	Pcan|001G000272.mRNA.1/Pcan|001G001148.mRNA.1/Pcan|005G000147.mRNA.1/Pcan|005G001679.mRNA.1/Pcan|005G001015.mRNA.1/Pcan|005G001274.mRNA.1	6
												C:GO:0005759	C:mitochondrial matrix	XP_025090223.1RING finger protein unkempt homolog	16/2233	50/15378	0.00135266	0.032813	0.0285231	Pcan|003G001381.mRNA.1/Pcan|003G001363.mRNA.1/Pcan|003G000004.mRNA.1/Pcan|001G000592.mRNA.1/Pcan|001G000307.mRNA.1/Pcan|001G001679.mRNA.1/Pcan|001G000308.mRNA.1/Pcan|001G000554.mRNA.1/Pcan|002G001585.mRNA.3/Pcan|002G001753.mRNA.1/Pcan|005G000343.mRNA.1/Pcan|005G000592.mRNA.1/Pcan|005G000272.mRNA.1/Pcan|005G001787.mRNA.1/Pcan|005G000757.mRNA.2/Pcan|004G000657.mRNA.1	16
												C:GO:0012505	C:endomembrane system	XP_025111803.1Golgi-specific brefeldin A-resistance guanine nucleotide exchange factor 1-like	29/2233	114/15378	0.00147503	0.0346631	0.0301313	Pcan|003G001210.mRNA.1/Pcan|003G001614.mRNA.1/Pcan|003G000707.mRNA.1/Pcan|003G001021.mRNA.1/Pcan|001G001382.mRNA.1/Pcan|001G001113.mRNA.1/Pcan|001G000277.mRNA.2/Pcan|002G001172.mRNA.1/Pcan|002G001191.mRNA.1/Pcan|002G001472.mRNA.2/Pcan|002G000466.mRNA.3/Pcan|002G000026.mRNA.1/Pcan|002G000851.mRNA.2/Pcan|002G000448.mRNA.1/Pcan|005G001881.mRNA.1/Pcan|005G001477.mRNA.1/Pcan|005G001875.mRNA.1/Pcan|005…	29
												F:GO:0003723	F:RNA binding	XP_025087419.1la-related protein 7-like	84/2233	424/15378	0.00157256	0.0358353	0.0311502	Pcan|003G001633.mRNA.1/Pcan|003G001585.mRNA.1/Pcan|003G001244.mRNA.1/Pcan|003G000087.mRNA.1/Pcan|003G000376.mRNA.1/Pcan|003G001845.mRNA.3/Pcan|003G000454.mRNA.1/Pcan|003G001719.mRNA.2/Pcan|001G000003.mRNA.1/Pcan|003G001643.mRNA.1/Pcan|003G001848.mRNA.1/Pcan|003G000515.mRNA.1/Pcan|003G000895.mRNA.1/Pcan|003G000836.mRNA.1/Pcan|003G000740.mRNA.1/Pcan|003G001149.mRNA.2/Pcan|001G000817.mRNA.1/Pcan|001…	84
												F:GO:0004843	F:cysteine-type deubiquitinase activity	XP_025100067.1 intraflagellar transport protein 140 homolog	16/2233	51/15378	0.00170934	0.0378065	0.0328637	Pcan|003G000356.mRNA.1/Pcan|001G001201.mRNA.1/Pcan|006G000130.mRNA.1/Pcan|001G001163.mRNA.1/Pcan|001G001720.mRNA.1/Pcan|001G001992.mRNA.3/Pcan|001G001756.mRNA.1/Pcan|002G001872.mRNA.1/Pcan|002G000894.mRNA.1/Pcan|005G000038.mRNA.1/Pcan|003G000629.mRNA.1/Pcan|004G000820.mRNA.1/Pcan|004G000890.mRNA.1/Pcan|004G001012.mRNA.1/Pcan|013G000533.mRNA.1/Pcan|006G000108.mRNA.1	16
												F:GO:0003777	F:microtubule motor activity	XP_025099681.1kinesin-like protein KIN-7O	13/2233	38/15378	0.00190401	0.040909	0.0355606	Pcan|003G000555.mRNA.1/Pcan|003G000927.mRNA.1/Pcan|001G001807.mRNA.1/Pcan|002G001249.mRNA.1/Pcan|002G001901.mRNA.1/Pcan|002G001137.mRNA.1/Pcan|002G001205.mRNA.1/Pcan|002G000670.mRNA.1/Pcan|002G000323.mRNA.1/Pcan|002G000248.mRNA.1/Pcan|005G001660.mRNA.1/Pcan|005G001838.mRNA.1/Pcan|004G000445.mRNA.1	13
												P:GO:0006281	P:DNA repair	XP_045180079.1phosphonoacetaldehyde hydrolase-like	23/2233	86/15378	0.00218112	0.0434876	0.0378021	Pcan|003G001488.mRNA.1/Pcan|003G001220.mRNA.1/Pcan|003G001845.mRNA.3/Pcan|003G001848.mRNA.1/Pcan|001G001887.mRNA.1/Pcan|001G000154.mRNA.1/Pcan|001G001287.mRNA.1/Pcan|001G000172.mRNA.1/Pcan|001G000173.mRNA.1/Pcan|002G001400.mRNA.1/Pcan|002G001694.mRNA.1/Pcan|002G000724.mRNA.1/Pcan|002G000527.mRNA.1/Pcan|002G000583.mRNA.1/Pcan|005G000301.mRNA.1/Pcan|005G001753.mRNA.1/Pcan|005G000141.mRNA.2/Pcan|001…	23
												P:GO:0006906	P:vesicle fusion	XP_025101043.1vesicle-associated membrane protein 7-like	6/2233	11/15378	0.00222839	0.0434876	0.0378021	Pcan|001G001105.mRNA.2/Pcan|001G000052.mRNA.1/Pcan|002G001172.mRNA.1/Pcan|002G000124.mRNA.1/Pcan|005G001875.mRNA.1/Pcan|005G001276.mRNA.1	6
												C:GO:0005770	C:late endosome	XP_025084095.1protein CLEC16A-like isoform X2	11/2233	30/15378	0.00223744	0.0434876	0.0378021	Pcan|003G000458.mRNA.1/Pcan|003G001638.mRNA.1/Pcan|001G000344.mRNA.1/Pcan|001G000951.mRNA.1/Pcan|001G000766.mRNA.1/Pcan|005G001499.mRNA.1/Pcan|005G001871.mRNA.2/Pcan|005G000466.mRNA.1/Pcan|005G000623.mRNA.1/Pcan|005G001323.mRNA.1/Pcan|006G001311.mRNA.1	11
												C:GO:0005743	C:mitochondrial inner membrane	XP_025104599.1NADH dehydrogenase [ubiquinone] 1 alpha subcomplex subunit 6-like	29/2233	117/15378	0.00225534	0.0434876	0.0378021	Pcan|003G001561.mRNA.1/Pcan|003G001433.mRNA.1/Pcan|003G000523.mRNA.1/Pcan|003G001664.mRNA.1/Pcan|003G001733.mRNA.4/Pcan|003G000524.mRNA.1/Pcan|002G001029.mRNA.2/Pcan|003G001145.mRNA.1/Pcan|001G001988.mRNA.1/Pcan|001G001574.mRNA.1/Pcan|001G001191.mRNA.1/Pcan|001G000860.mRNA.1/Pcan|001G001564.mRNA.1/Pcan|001G000413.mRNA.1/Pcan|002G001196.mRNA.1/Pcan|002G000884.mRNA.1/Pcan|002G000037.mRNA.1/Pcan|002…	29
												F:GO:0043130	F:ubiquitin binding	XP_025076637.1spermatogenesis-associated serine-rich protein 2-like isoform X2	13/2233	39/15378	0.00248184	0.0466586	0.0405585	Pcan|003G000547.mRNA.1/Pcan|001G001201.mRNA.1/Pcan|001G002043.mRNA.1/Pcan|001G000909.mRNA.1/Pcan|001G000446.mRNA.1/Pcan|001G000647.mRNA.1/Pcan|002G001614.mRNA.1/Pcan|002G000687.mRNA.1/Pcan|002G000527.mRNA.1/Pcan|005G000817.mRNA.1/Pcan|005G001156.mRNA.1/Pcan|006G000832.mRNA.1/Pcan|006G001178.mRNA.1	13
												F:GO:0003924	F:GTPase activity	XP_025098580.1developmentally-regulated GTP-binding protein 2-like	45/2233	206/15378	0.00284337	0.0521515	0.0453333	Pcan|003G000053.mRNA.2/Pcan|003G000011.mRNA.1/Pcan|003G000052.mRNA.1/Pcan|003G001669.mRNA.1/Pcan|003G001759.mRNA.1/Pcan|003G000455.mRNA.1/Pcan|003G000618.mRNA.2/Pcan|001G001167.mRNA.1/Pcan|010G000978.mRNA.1/Pcan|001G000453.mRNA.1/Pcan|001G000861.mRNA.1/Pcan|001G000067.mRNA.1/Pcan|001G000187.mRNA.1/Pcan|001G001108.mRNA.1/Pcan|001G001055.mRNA.1/Pcan|001G001477.mRNA.1/Pcan|001G001993.mRNA.1/Pcan|001…	45
												C:GO:0022625	C:cytosolic large ribosomal subunit	XP_025082468.1 60S ribosomal protein L18-like	11/2233	31/15378	0.00301909	0.0532914	0.0463241	Pcan|002G000917.mRNA.2/Pcan|002G001345.mRNA.3/Pcan|002G000329.mRNA.1/Pcan|002G000166.mRNA.1/Pcan|005G000147.mRNA.1/Pcan|005G001052.mRNA.1/Pcan|005G000715.mRNA.1/Pcan|005G001186.mRNA.2/Pcan|005G001274.mRNA.1/Pcan|004G000564.mRNA.1/Pcan|006G000680.mRNA.1	11
												P:GO:0007018	P:microtubule-based movement	XP_025077047.1 dynein heavy chain 7, axonemal-like	21/2233	78/15378	0.00304725	0.0532914	0.0463241	Pcan|003G000512.mRNA.1/Pcan|003G000876.mRNA.1/Pcan|003G000927.mRNA.1/Pcan|001G001813.mRNA.1/Pcan|001G001807.mRNA.1/Pcan|002G001249.mRNA.1/Pcan|002G001901.mRNA.1/Pcan|002G001137.mRNA.1/Pcan|002G001205.mRNA.1/Pcan|002G000053.mRNA.2/Pcan|002G000670.mRNA.1/Pcan|002G000323.mRNA.1/Pcan|002G000248.mRNA.1/Pcan|011G000121.mRNA.3/Pcan|005G001660.mRNA.1/Pcan|005G001838.mRNA.1/Pcan|004G001122.mRNA.1/Pcan|004…	21

## Sheet: TableS6
Table S6. Comparison of Ancestral Linkage Group (ALG) clusters in five Ampullariidae species and a six-species dataset (including one Viviparidae species) using ODF methods.
ALGs cluster in 5 Ampullariidae species and 1 Viviparidae species
rbh	gene_group	count	alpha	Bpu_gene	Bpu_chr	Mco_gene	Mco_chr	Pca_gene	Pca_chr	Pdi_gene	Pdi_chr	Pma_gene	Pma_chr	Pce_gene	Pce_chr		Gene expression and GO function of Pomacea canaliculata in MLG20 insertion
['rbh6way_Bpu_Mco_Pca_Pdi_Pma_Ppe_1', 'rbh6way_Bpu_Mco_Pca_Pdi_Pma_Ppe_2', 'rbh6way_Bpu_Mco_Pca_Pdi_Pma_Ppe_3', 'rbh6way_Bpu_Mco_Pca_Pdi_Pma_Ppe_4', 'rbh6way_Bpu_Mco_Pca_Pdi_Pma_Ppe_5', 'rbh6way_Bpu_Mco_Pca_Pdi_Pma_Ppe_6', 'rbh6way_Bpu_Mco_Pca_Pdi_Pma_Ppe_7', 'rbh6way_Bpu_Mco_Pca_Pdi_Pma_Ppe_8', 'rbh6way_Bpu_Mco_Pca_Pdi_Pma_Ppe_9', 'rbh6way_Bpu_Mco_Pca_Pdi_Pma_Ppe_10', 'rbh6way_Bpu_Mco_Pca_Pdi_Pm…	Bpu_Mco_Pca_Pdi_Pma_Ppe_1	633	1.5e-05	['Bpur0164760.1', 'Bpur0164720.1', 'Bpur0164700.1', 'Bpur0164690.1', 'Bpur0164680.1', 'Bpur0164600.1', 'Bpur0164570.1', 'Bpur0164540.1', 'Bpur0164530.1', 'Bpur0164510.1', 'Bpur0111440.1', 'Bpur0111420.1', 'Bpur0111330.1', 'Bpur0111320.1', 'Bpur0111310.1', 'Bpur0111300.1', 'Bpur0111290.1', 'Bpur0111270.1', 'Bpur0111220.1', 'Bpur0111210.1', 'Bpur0111190.1', 'Bpur0111140.1', 'Bpur0111120.1', 'Bpur01…	CM054182.1	['Mcor|001G000008.mRNA.1', 'Mcor|001G000011.mRNA.2', 'Mcor|001G000013.mRNA.1', 'Mcor|001G000014.mRNA.1', 'Mcor|001G000016.mRNA.1', 'Mcor|001G000019.mRNA.1', 'Mcor|001G000022.mRNA.1', 'Mcor|001G000029.mRNA.1', 'Mcor|001G000030.mRNA.1', 'Mcor|001G000031.mRNA.1', 'Mcor|001G000047.mRNA.1', 'Mcor|001G000049.mRNA.1', 'Mcor|001G000059.mRNA.1', 'Mcor|001G000060.mRNA.1', 'Mcor|001G000061.mRNA.1', 'Mcor|00…	chr1	['Pcan|001G000009.mRNA.1', 'Pcan|001G000013.mRNA.1', 'Pcan|001G000017.mRNA.1', 'Pcan|001G000018.mRNA.1', 'Pcan|001G000019.mRNA.1', 'Pcan|001G000021.mRNA.1', 'Pcan|001G000023.mRNA.1', 'Pcan|001G000026.mRNA.1', 'Pcan|001G000027.mRNA.1', 'Pcan|001G000028.mRNA.1', 'Pcan|001G000041.mRNA.1', 'Pcan|001G000043.mRNA.1', 'Pcan|001G000052.mRNA.1', 'Pcan|001G000053.mRNA.1', 'Pcan|001G000054.mRNA.1', 'Pcan|00…	chr1	['Pdif|001G000005.mRNA.1', 'Pdif|001G000009.mRNA.1', 'Pdif|001G000011.mRNA.1', 'Pdif|001G000012.mRNA.1', 'Pdif|001G000013.mRNA.1', 'Pdif|001G000015.mRNA.1', 'Pdif|001G000018.mRNA.1', 'Pdif|001G000024.mRNA.1', 'Pdif|001G000025.mRNA.1', 'Pdif|001G000026.mRNA.1', 'Pdif|001G000032.mRNA.1', 'Pdif|001G000034.mRNA.1', 'Pdif|001G000038.mRNA.1', 'Pdif|001G000039.mRNA.1', 'Pdif|001G000040.mRNA.1', 'Pdif|00…	chr1	['Pmac|001G000012.mRNA.1', 'Pmac|001G000017.mRNA.1', 'Pmac|001G000021.mRNA.1', 'Pmac|001G000022.mRNA.1', 'Pmac|001G000023.mRNA.1', 'Pmac|001G000027.mRNA.1', 'Pmac|001G000030.mRNA.1', 'Pmac|001G000035.mRNA.1', 'Pmac|001G000036.mRNA.1', 'Pmac|001G000037.mRNA.1', 'Pmac|001G000045.mRNA.1', 'Pmac|001G000049.mRNA.4', 'Pmac|001G000060.mRNA.1', 'Pmac|001G000061.mRNA.1', 'Pmac|001G000062.mRNA.2', 'Pmac|00…	chr1	['Pce_09024410.1', 'Pce_09024320.2', 'Pce_09024270.4', 'Pce_09024250.1', 'Pce_09024220.1', 'Pce_09024120.1', 'Pce_09024000.1', 'Pce_09023910.1', 'Pce_09023900.2', 'Pce_09023870.1', 'Pce_09023600.1', 'Pce_09023560.1', 'Pce_09023370.1', 'Pce_09023350.1', 'Pce_09023340.1', 'Pce_09023330.2', 'Pce_09023320.1', 'Pce_09023300.1', 'Pce_09023210.1', 'Pce_09023200.1', 'Pce_09023130.1', 'Pce_09023060.1', 'P…	Chr_9			AG	OT	Description	GO
['rbh6way_Bpu_Mco_Pca_Pdi_Pma_Ppe_1778', 'rbh6way_Bpu_Mco_Pca_Pdi_Pma_Ppe_1779', 'rbh6way_Bpu_Mco_Pca_Pdi_Pma_Ppe_1780', 'rbh6way_Bpu_Mco_Pca_Pdi_Pma_Ppe_1781', 'rbh6way_Bpu_Mco_Pca_Pdi_Pma_Ppe_1782', 'rbh6way_Bpu_Mco_Pca_Pdi_Pma_Ppe_1783', 'rbh6way_Bpu_Mco_Pca_Pdi_Pma_Ppe_1784', 'rbh6way_Bpu_Mco_Pca_Pdi_Pma_Ppe_1785', 'rbh6way_Bpu_Mco_Pca_Pdi_Pma_Ppe_1786', 'rbh6way_Bpu_Mco_Pca_Pdi_Pma_Ppe_1787'…	Bpu_Mco_Pca_Pdi_Pma_Ppe_2	548	1.5e-05	['Bpur0137290.1', 'Bpur0138210.1', 'Bpur0138200.1', 'Bpur0138170.1', 'Bpur0138050.1', 'Bpur0138040.1', 'Bpur0138030.1', 'Bpur0138000.1', 'Bpur0116020.1', 'Bpur0114020.1', 'Bpur0119040.1', 'Bpur0118980.1', 'Bpur0118960.1', 'Bpur0118950.1', 'Bpur0118940.1', 'Bpur0118890.1', 'Bpur0134100.1', 'Bpur0119940.1', 'Bpur0000670.1', 'Bpur0121190.1', 'Bpur0121220.1', 'Bpur0115940.1', 'Bpur0115890.1', 'Bpur01…	CM054180.1	['Mcor|004G000003.mRNA.1', 'Mcor|004G000006.mRNA.1', 'Mcor|004G000007.mRNA.1', 'Mcor|004G000012.mRNA.1', 'Mcor|004G000044.mRNA.1', 'Mcor|004G000045.mRNA.1', 'Mcor|004G000046.mRNA.3', 'Mcor|004G000048.mRNA.3', 'Mcor|004G000051.mRNA.1', 'Mcor|004G000064.mRNA.1', 'Mcor|004G000065.mRNA.1', 'Mcor|004G000071.mRNA.1', 'Mcor|004G000073.mRNA.2', 'Mcor|004G000074.mRNA.1', 'Mcor|004G000075.mRNA.3', 'Mcor|00…	chr4	['Pcan|004G001679.mRNA.1', 'Pcan|004G001674.mRNA.1', 'Pcan|004G001673.mRNA.1', 'Pcan|004G001669.mRNA.1', 'Pcan|004G001644.mRNA.3', 'Pcan|004G001643.mRNA.1', 'Pcan|004G001642.mRNA.1', 'Pcan|004G001638.mRNA.1', 'Pcan|004G001632.mRNA.1', 'Pcan|004G001617.mRNA.1', 'Pcan|004G001616.mRNA.1', 'Pcan|004G001610.mRNA.1', 'Pcan|004G001607.mRNA.1', 'Pcan|004G001605.mRNA.1', 'Pcan|004G001604.mRNA.1', 'Pcan|00…	chr4	['Pdif|006G001646.mRNA.1', 'Pdif|006G001642.mRNA.1', 'Pdif|006G001641.mRNA.1', 'Pdif|006G001638.mRNA.1', 'Pdif|006G001612.mRNA.1', 'Pdif|006G001611.mRNA.1', 'Pdif|006G001610.mRNA.2', 'Pdif|006G001607.mRNA.1', 'Pdif|006G001600.mRNA.1', 'Pdif|006G001588.mRNA.2', 'Pdif|006G001587.mRNA.1', 'Pdif|006G001581.mRNA.1', 'Pdif|006G001579.mRNA.1', 'Pdif|006G001578.mRNA.4', 'Pdif|006G001577.mRNA.2', 'Pdif|00…	chr6	['Pmac|004G001796.mRNA.2', 'Pmac|004G001791.mRNA.1', 'Pmac|004G001790.mRNA.1', 'Pmac|004G001787.mRNA.1', 'Pmac|004G001760.mRNA.1', 'Pmac|004G001759.mRNA.1', 'Pmac|004G001758.mRNA.1', 'Pmac|004G001756.mRNA.1', 'Pmac|004G001750.mRNA.1', 'Pmac|004G001730.mRNA.1', 'Pmac|004G001729.mRNA.1', 'Pmac|004G001725.mRNA.1', 'Pmac|004G001722.mRNA.1', 'Pmac|004G001721.mRNA.1', 'Pmac|004G001720.mRNA.1', 'Pmac|00…	chr4	['Pce_08000060.1', 'Pce_08000130.1', 'Pce_08000150.1', 'Pce_08000210.1', 'Pce_08000670.2', 'Pce_08000680.1', 'Pce_08000700.1', 'Pce_08000720.1', 'Pce_08000770.1', 'Pce_08000970.1', 'Pce_08000980.1', 'Pce_08001100.1', 'Pce_08001130.1', 'Pce_08001140.1', 'Pce_08001150.1', 'Pce_08001220.1', 'Pce_08001310.1', 'Pce_08001340.1', 'Pce_08001380.2', 'Pce_08001400.1', 'Pce_08001410.1', 'Pce_08001900.1', 'P…	Chr_8		Pcan|003G000740.mRNA.1	1956.74	6348.1	XP_025083261.140S ribosomal protein S27-like	P:ribosomal small subunit assembly
['rbh6way_Bpu_Mco_Pca_Pdi_Pma_Ppe_3295', 'rbh6way_Bpu_Mco_Pca_Pdi_Pma_Ppe_3296', 'rbh6way_Bpu_Mco_Pca_Pdi_Pma_Ppe_3297', 'rbh6way_Bpu_Mco_Pca_Pdi_Pma_Ppe_3298', 'rbh6way_Bpu_Mco_Pca_Pdi_Pma_Ppe_3299', 'rbh6way_Bpu_Mco_Pca_Pdi_Pma_Ppe_3300', 'rbh6way_Bpu_Mco_Pca_Pdi_Pma_Ppe_3301', 'rbh6way_Bpu_Mco_Pca_Pdi_Pma_Ppe_3302', 'rbh6way_Bpu_Mco_Pca_Pdi_Pma_Ppe_3303', 'rbh6way_Bpu_Mco_Pca_Pdi_Pma_Ppe_3304'…	Bpu_Mco_Pca_Pdi_Pma_Ppe_3	492	1.5e-05	['Bpur0093430.1', 'Bpur0093460.1', 'Bpur0094120.1', 'Bpur0093830.1', 'Bpur0093790.1', 'Bpur0037910.1', 'Bpur0093970.1', 'Bpur0093920.1', 'Bpur0093990.1', 'Bpur0094000.1', 'Bpur0094030.1', 'Bpur0094060.1', 'Bpur0094070.1', 'Bpur0094080.1', 'Bpur0094100.1', 'Bpur0094110.1', 'Bpur0037960.1', 'Bpur0037930.1', 'Bpur0093870.1', 'Bpur0038440.1', 'Bpur0038450.1', 'Bpur0038460.1', 'Bpur0038470.1', 'Bpur00…	CM054177.1	['Mcor|007G000006.mRNA.1', 'Mcor|007G000010.mRNA.1', 'Mcor|007G000011.mRNA.1', 'Mcor|007G000012.mRNA.1', 'Mcor|007G000017.mRNA.1', 'Mcor|007G000020.mRNA.1', 'Mcor|007G000022.mRNA.1', 'Mcor|007G000027.mRNA.1', 'Mcor|007G000030.mRNA.1', 'Mcor|007G000031.mRNA.1', 'Mcor|007G000034.mRNA.1', 'Mcor|007G000035.mRNA.1', 'Mcor|007G000036.mRNA.1', 'Mcor|007G000037.mRNA.1', 'Mcor|007G000039.mRNA.1', 'Mcor|00…	chr7	['Pcan|007G001518.mRNA.1', 'Pcan|007G001513.mRNA.1', 'Pcan|007G001512.mRNA.1', 'Pcan|007G001511.mRNA.1', 'Pcan|007G001506.mRNA.1', 'Pcan|007G001504.mRNA.1', 'Pcan|007G001503.mRNA.1', 'Pcan|007G001498.mRNA.1', 'Pcan|007G001494.mRNA.1', 'Pcan|007G001493.mRNA.2', 'Pcan|007G001490.mRNA.1', 'Pcan|007G001489.mRNA.3', 'Pcan|007G001488.mRNA.1', 'Pcan|007G001487.mRNA.1', 'Pcan|007G001485.mRNA.1', 'Pcan|00…	chr7	['Pdif|009G001416.mRNA.2', 'Pdif|009G001411.mRNA.1', 'Pdif|009G001410.mRNA.1', 'Pdif|009G001409.mRNA.1', 'Pdif|009G001404.mRNA.1', 'Pdif|009G001402.mRNA.1', 'Pdif|009G001401.mRNA.1', 'Pdif|009G001396.mRNA.1', 'Pdif|009G001392.mRNA.1', 'Pdif|009G001391.mRNA.1', 'Pdif|009G001388.mRNA.3', 'Pdif|009G001387.mRNA.3', 'Pdif|009G001386.mRNA.1', 'Pdif|009G001385.mRNA.2', 'Pdif|009G001382.mRNA.2', 'Pdif|00…	chr9	['Pmac|006G000006.mRNA.1', 'Pmac|006G000012.mRNA.1', 'Pmac|006G000013.mRNA.1', 'Pmac|006G000014.mRNA.1', 'Pmac|006G000018.mRNA.1', 'Pmac|006G000022.mRNA.1', 'Pmac|006G000023.mRNA.1', 'Pmac|006G000028.mRNA.1', 'Pmac|006G000031.mRNA.1', 'Pmac|006G000032.mRNA.2', 'Pmac|006G000035.mRNA.1', 'Pmac|006G000036.mRNA.1', 'Pmac|006G000037.mRNA.1', 'Pmac|006G000038.mRNA.1', 'Pmac|006G000042.mRNA.1', 'Pmac|00…	chr6	['Pce_07016540.1', 'Pce_07016470.1', 'Pce_07016460.1', 'Pce_07016430.1', 'Pce_07016380.1', 'Pce_07016320.1', 'Pce_07016240.1', 'Pce_07016300.1', 'Pce_07016210.1', 'Pce_07016200.1', 'Pce_07016180.1', 'Pce_07016170.4', 'Pce_07016160.1', 'Pce_07016150.1', 'Pce_07016110.1', 'Pce_07016050.1', 'Pce_07016000.1', 'Pce_07015950.1', 'Pce_07015880.2', 'Pce_07015850.1', 'Pce_07015830.1', 'Pce_07015820.1', 'P…	Chr_7		Pcan|003G000662.mRNA.1	1754.61	2971.84	XP_025081498.1Y-box factor homolog	F:nucleic acid binding
['rbh6way_Bpu_Mco_Pca_Pdi_Pma_Ppe_3794', 'rbh6way_Bpu_Mco_Pca_Pdi_Pma_Ppe_3795', 'rbh6way_Bpu_Mco_Pca_Pdi_Pma_Ppe_3796', 'rbh6way_Bpu_Mco_Pca_Pdi_Pma_Ppe_3797', 'rbh6way_Bpu_Mco_Pca_Pdi_Pma_Ppe_3798', 'rbh6way_Bpu_Mco_Pca_Pdi_Pma_Ppe_3799', 'rbh6way_Bpu_Mco_Pca_Pdi_Pma_Ppe_3800', 'rbh6way_Bpu_Mco_Pca_Pdi_Pma_Ppe_3801', 'rbh6way_Bpu_Mco_Pca_Pdi_Pma_Ppe_3802', 'rbh6way_Bpu_Mco_Pca_Pdi_Pma_Ppe_3803'…	Bpu_Mco_Pca_Pdi_Pma_Ppe_4	453	1.5e-05	['Bpur0199720.1', 'Bpur0199730.1', 'Bpur0199740.1', 'Bpur0199780.1', 'Bpur0199820.1', 'Bpur0199830.1', 'Bpur0199840.1', 'Bpur0199850.1', 'Bpur0199860.1', 'Bpur0199950.1', 'Bpur0199900.1', 'Bpur0199890.1', 'Bpur0199880.1', 'Bpur0199870.1', 'Bpur0200000.1', 'Bpur0200030.1', 'Bpur0200060.1', 'Bpur0200070.1', 'Bpur0200110.1', 'Bpur0200170.1', 'Bpur0067640.1', 'Bpur0071340.1', 'Bpur0071350.1', 'Bpur00…	CM054178.1	['Mcor|008G000002.mRNA.1', 'Mcor|008G000004.mRNA.1', 'Mcor|008G000006.mRNA.1', 'Mcor|008G000009.mRNA.1', 'Mcor|008G000012.mRNA.1', 'Mcor|008G000013.mRNA.1', 'Mcor|008G000014.mRNA.1', 'Mcor|008G000015.mRNA.1', 'Mcor|008G000016.mRNA.1', 'Mcor|008G000021.mRNA.1', 'Mcor|008G000027.mRNA.1', 'Mcor|008G000028.mRNA.1', 'Mcor|008G000029.mRNA.1', 'Mcor|008G000030.mRNA.2', 'Mcor|008G000035.mRNA.1', 'Mcor|00…	chr8	['Pcan|011G000200.mRNA.2', 'Pcan|011G000198.mRNA.1', 'Pcan|011G000197.mRNA.1', 'Pcan|011G000194.mRNA.1', 'Pcan|011G000191.mRNA.1', 'Pcan|011G000190.mRNA.1', 'Pcan|011G000189.mRNA.1', 'Pcan|011G000186.mRNA.1', 'Pcan|011G000185.mRNA.1', 'Pcan|011G000180.mRNA.1', 'Pcan|011G000177.mRNA.1', 'Pcan|011G000176.mRNA.1', 'Pcan|011G000175.mRNA.1', 'Pcan|011G000174.mRNA.1', 'Pcan|011G000170.mRNA.1', 'Pcan|01…	chr11	['Pdif|011G001336.mRNA.1', 'Pdif|011G001334.mRNA.1', 'Pdif|011G001333.mRNA.1', 'Pdif|011G001330.mRNA.1', 'Pdif|011G001327.mRNA.1', 'Pdif|011G001326.mRNA.1', 'Pdif|011G001325.mRNA.1', 'Pdif|011G001324.mRNA.1', 'Pdif|011G001323.mRNA.1', 'Pdif|011G001318.mRNA.1', 'Pdif|011G001315.mRNA.1', 'Pdif|011G001314.mRNA.1', 'Pdif|011G001313.mRNA.1', 'Pdif|011G001312.mRNA.1', 'Pdif|011G001307.mRNA.1', 'Pdif|01…	chr11	['Pmac|010G001388.mRNA.1', 'Pmac|010G001386.mRNA.1', 'Pmac|010G001385.mRNA.1', 'Pmac|010G001382.mRNA.1', 'Pmac|010G001379.mRNA.1', 'Pmac|010G001378.mRNA.1', 'Pmac|010G001377.mRNA.2', 'Pmac|010G001373.mRNA.1', 'Pmac|010G001372.mRNA.1', 'Pmac|010G001367.mRNA.1', 'Pmac|010G001362.mRNA.1', 'Pmac|010G001361.mRNA.1', 'Pmac|010G001360.mRNA.1', 'Pmac|010G001359.mRNA.2', 'Pmac|010G001354.mRNA.1', 'Pmac|01…	chr10	['Pce_06000120.1', 'Pce_06000160.1', 'Pce_06000170.1', 'Pce_06000240.1', 'Pce_06000310.1', 'Pce_06000340.1', 'Pce_06000350.1', 'Pce_06000330.2', 'Pce_06000370.1', 'Pce_06000470.1', 'Pce_06000530.1', 'Pce_06000540.1', 'Pce_06000550.1', 'Pce_06000560.1', 'Pce_06000610.1', 'Pce_06000660.1', 'Pce_06000850.2', 'Pce_06000860.1', 'Pce_06000930.1', 'Pce_06000980.1', 'Pce_06012910.1', 'Pce_06012800.1', 'P…	Chr_6		Pcan|003G000376.mRNA.1	1465.86	3113.31	XP_025081023.160S ribosomal protein L22-like	P:cytoplasmic translation
['rbh6way_Bpu_Mco_Pca_Pdi_Pma_Ppe_1253', 'rbh6way_Bpu_Mco_Pca_Pdi_Pma_Ppe_1254', 'rbh6way_Bpu_Mco_Pca_Pdi_Pma_Ppe_1255', 'rbh6way_Bpu_Mco_Pca_Pdi_Pma_Ppe_1256', 'rbh6way_Bpu_Mco_Pca_Pdi_Pma_Ppe_1257', 'rbh6way_Bpu_Mco_Pca_Pdi_Pma_Ppe_1258', 'rbh6way_Bpu_Mco_Pca_Pdi_Pma_Ppe_1259', 'rbh6way_Bpu_Mco_Pca_Pdi_Pma_Ppe_1260', 'rbh6way_Bpu_Mco_Pca_Pdi_Pma_Ppe_1262', 'rbh6way_Bpu_Mco_Pca_Pdi_Pma_Ppe_1263'…	Bpu_Mco_Pca_Pdi_Pma_Ppe_5	390	1.5e-05	['Bpur0188450.1', 'Bpur0171920.1', 'Bpur0171950.1', 'Bpur0169950.1', 'Bpur0171960.1', 'Bpur0169930.1', 'Bpur0168040.1', 'Bpur0171300.1', 'Bpur0167720.1', 'Bpur0167840.1', 'Bpur0167860.1', 'Bpur0167910.1', 'Bpur0168640.1', 'Bpur0171090.1', 'Bpur0171200.1', 'Bpur0171220.1', 'Bpur0171250.1', 'Bpur0171180.1', 'Bpur0188480.1', 'Bpur0188490.1', 'Bpur0188500.1', 'Bpur0188510.1', 'Bpur0188520.1', 'Bpur01…	CM054179.1	['Mcor|003G000008.mRNA.1', 'Mcor|003G000010.mRNA.1', 'Mcor|003G000012.mRNA.1', 'Mcor|003G000013.mRNA.1', 'Mcor|003G000015.mRNA.1', 'Mcor|003G000017.mRNA.1', 'Mcor|003G000031.mRNA.1', 'Mcor|003G000038.mRNA.1', 'Mcor|003G000046.mRNA.1', 'Mcor|003G000064.mRNA.1', 'Mcor|003G000066.mRNA.1', 'Mcor|003G000068.mRNA.1', 'Mcor|003G000071.mRNA.1', 'Mcor|003G000073.mRNA.1', 'Mcor|003G000078.mRNA.1', 'Mcor|00…	chr3	['Pcan|003G001917.mRNA.1', 'Pcan|003G001912.mRNA.1', 'Pcan|003G001911.mRNA.1', 'Pcan|003G001910.mRNA.1', 'Pcan|003G001909.mRNA.1', 'Pcan|003G001907.mRNA.1', 'Pcan|003G001900.mRNA.1', 'Pcan|003G001886.mRNA.1', 'Pcan|003G001878.mRNA.2', 'Pcan|003G001874.mRNA.1', 'Pcan|003G001872.mRNA.1', 'Pcan|003G001870.mRNA.1', 'Pcan|003G001868.mRNA.1', 'Pcan|003G001867.mRNA.1', 'Pcan|003G001863.mRNA.1', 'Pcan|00…	chr3	['Pdif|002G001859.mRNA.1', 'Pdif|002G001856.mRNA.1', 'Pdif|002G001854.mRNA.1', 'Pdif|002G001853.mRNA.1', 'Pdif|002G001851.mRNA.1', 'Pdif|002G001849.mRNA.1', 'Pdif|002G001839.mRNA.1', 'Pdif|002G001836.mRNA.1', 'Pdif|002G001827.mRNA.1', 'Pdif|002G001824.mRNA.1', 'Pdif|002G001822.mRNA.1', 'Pdif|002G001819.mRNA.1', 'Pdif|002G001817.mRNA.1', 'Pdif|002G001815.mRNA.1', 'Pdif|002G001811.mRNA.1', 'Pdif|00…	chr2	['Pmac|002G001982.mRNA.1', 'Pmac|002G001979.mRNA.1', 'Pmac|002G001978.mRNA.1', 'Pmac|002G001977.mRNA.1', 'Pmac|002G001975.mRNA.1', 'Pmac|002G001972.mRNA.1', 'Pmac|002G001963.mRNA.1', 'Pmac|002G001951.mRNA.2', 'Pmac|002G001942.mRNA.1', 'Pmac|002G001933.mRNA.1', 'Pmac|002G001931.mRNA.1', 'Pmac|002G001929.mRNA.1', 'Pmac|002G001928.mRNA.1', 'Pmac|002G001926.mRNA.1', 'Pmac|002G001922.mRNA.1', 'Pmac|00…	chr2	['Pce_11022260.1', 'Pce_11022160.2', 'Pce_11022130.1', 'Pce_11022110.1', 'Pce_11022060.1', 'Pce_11022000.1', 'Pce_11021790.1', 'Pce_11021720.1', 'Pce_11021630.1', 'Pce_11021500.2', 'Pce_11021470.1', 'Pce_11021430.3', 'Pce_11021410.1', 'Pce_11021390.1', 'Pce_11021350.1', 'Pce_11021310.3', 'Pce_11021230.1', 'Pce_11021170.1', 'Pce_11021160.2', 'Pce_11021150.1', 'Pce_11021140.1', 'Pce_11021130.1', 'P…	Chr_11		Pcan|003G001006.mRNA.1	501.607	1209.55	XP_025081917.1 ornithine decarboxylase antizyme 1-like	P:positive regulation of protein catabolic process
['rbh6way_Bpu_Mco_Pca_Pdi_Pma_Ppe_4251', 'rbh6way_Bpu_Mco_Pca_Pdi_Pma_Ppe_4252', 'rbh6way_Bpu_Mco_Pca_Pdi_Pma_Ppe_4253', 'rbh6way_Bpu_Mco_Pca_Pdi_Pma_Ppe_4254', 'rbh6way_Bpu_Mco_Pca_Pdi_Pma_Ppe_4255', 'rbh6way_Bpu_Mco_Pca_Pdi_Pma_Ppe_4256', 'rbh6way_Bpu_Mco_Pca_Pdi_Pma_Ppe_4257', 'rbh6way_Bpu_Mco_Pca_Pdi_Pma_Ppe_4259', 'rbh6way_Bpu_Mco_Pca_Pdi_Pma_Ppe_4260', 'rbh6way_Bpu_Mco_Pca_Pdi_Pma_Ppe_4261'…	Bpu_Mco_Pca_Pdi_Pma_Ppe_6	389	1.5e-05	['Bpur0055400.1', 'Bpur0055440.1', 'Bpur0055460.1', 'Bpur0055520.1', 'Bpur0055480.1', 'Bpur0055500.1', 'Bpur0055530.1', 'Bpur0055590.1', 'Bpur0055660.1', 'Bpur0055620.1', 'Bpur0055610.1', 'Bpur0055600.1', 'Bpur0052090.1', 'Bpur0055730.1', 'Bpur0051050.1', 'Bpur0051080.1', 'Bpur0051110.1', 'Bpur0051000.1', 'Bpur0075810.1', 'Bpur0075790.1', 'Bpur0075780.1', 'Bpur0075750.1', 'Bpur0075740.1', 'Bpur00…	CM054178.1	['Mcor|009G000001.mRNA.1', 'Mcor|009G000005.mRNA.1', 'Mcor|009G000007.mRNA.1', 'Mcor|009G000009.mRNA.2', 'Mcor|009G000010.mRNA.1', 'Mcor|009G000012.mRNA.1', 'Mcor|009G000014.mRNA.9', 'Mcor|009G000022.mRNA.1', 'Mcor|009G000026.mRNA.1', 'Mcor|009G000029.mRNA.1', 'Mcor|009G000030.mRNA.1', 'Mcor|009G000031.mRNA.1', 'Mcor|009G000048.mRNA.1', 'Mcor|009G000052.mRNA.1', 'Mcor|009G000065.mRNA.1', 'Mcor|00…	chr9	['Pcan|010G000004.mRNA.1', 'Pcan|010G000008.mRNA.1', 'Pcan|010G000010.mRNA.1', 'Pcan|010G000011.mRNA.1', 'Pcan|010G000012.mRNA.1', 'Pcan|010G000015.mRNA.1', 'Pcan|010G000016.mRNA.1', 'Pcan|010G000021.mRNA.1', 'Pcan|010G000026.mRNA.1', 'Pcan|010G000024.mRNA.1', 'Pcan|010G000023.mRNA.1', 'Pcan|010G000022.mRNA.1', 'Pcan|010G000038.mRNA.1', 'Pcan|010G000047.mRNA.1', 'Pcan|010G000063.mRNA.1', 'Pcan|01…	chr10	['Pdif|010G000002.mRNA.1', 'Pdif|010G000007.mRNA.1', 'Pdif|010G000009.mRNA.1', 'Pdif|010G000010.mRNA.1', 'Pdif|010G000011.mRNA.1', 'Pdif|010G000014.mRNA.1', 'Pdif|010G000017.mRNA.1', 'Pdif|010G000023.mRNA.1', 'Pdif|010G000029.mRNA.1', 'Pdif|010G000026.mRNA.1', 'Pdif|010G000025.mRNA.1', 'Pdif|010G000024.mRNA.1', 'Pdif|010G000045.mRNA.1', 'Pdif|010G000055.mRNA.1', 'Pdif|010G000068.mRNA.1', 'Pdif|01…	chr10	['Pmac|009G000002.mRNA.1', 'Pmac|009G000008.mRNA.1', 'Pmac|009G000011.mRNA.1', 'Pmac|009G000012.mRNA.2', 'Pmac|009G000013.mRNA.1', 'Pmac|009G000016.mRNA.1', 'Pmac|009G000018.mRNA.1', 'Pmac|009G000024.mRNA.1', 'Pmac|009G000030.mRNA.1', 'Pmac|009G000027.mRNA.6', 'Pmac|009G000026.mRNA.1', 'Pmac|009G000025.mRNA.1', 'Pmac|009G000052.mRNA.1', 'Pmac|009G000061.mRNA.1', 'Pmac|009G000074.mRNA.1', 'Pmac|00…	chr9	['Pce_02000010.1', 'Pce_02000120.1', 'Pce_02000180.1', 'Pce_02000200.2', 'Pce_02000210.1', 'Pce_02000240.1', 'Pce_02000290.1', 'Pce_02000380.1', 'Pce_02000440.1', 'Pce_02000410.1', 'Pce_02000400.1', 'Pce_02000390.1', 'Pce_02000680.1', 'Pce_02000790.1', 'Pce_02001330.1', 'Pce_02001200.1', 'Pce_02001150.1', 'Pce_02001130.1', 'Pce_02001120.1', 'Pce_02001100.1', 'Pce_02001090.1', 'Pce_02001050.1', 'P…	Chr_2		Pcan|003G000627.mRNA.2	454.468	777.691	XP_025082313.1-like isoform X2	P:glucose metabolic process
['rbh6way_Bpu_Mco_Pca_Pdi_Pma_Ppe_5368', 'rbh6way_Bpu_Mco_Pca_Pdi_Pma_Ppe_5369', 'rbh6way_Bpu_Mco_Pca_Pdi_Pma_Ppe_5370', 'rbh6way_Bpu_Mco_Pca_Pdi_Pma_Ppe_5371', 'rbh6way_Bpu_Mco_Pca_Pdi_Pma_Ppe_5372', 'rbh6way_Bpu_Mco_Pca_Pdi_Pma_Ppe_5373', 'rbh6way_Bpu_Mco_Pca_Pdi_Pma_Ppe_5374', 'rbh6way_Bpu_Mco_Pca_Pdi_Pma_Ppe_5375', 'rbh6way_Bpu_Mco_Pca_Pdi_Pma_Ppe_5376', 'rbh6way_Bpu_Mco_Pca_Pdi_Pma_Ppe_5377'…	Bpu_Mco_Pca_Pdi_Pma_Ppe_7	387	1.5e-05	['Bpur0100950.1', 'Bpur0019430.1', 'Bpur0019450.1', 'Bpur0019460.1', 'Bpur0019470.1', 'Bpur0019480.1', 'Bpur0019500.1', 'Bpur0019550.1', 'Bpur0019540.1', 'Bpur0019740.1', 'Bpur0019730.1', 'Bpur0019710.1', 'Bpur0019800.1', 'Bpur0019380.1', 'Bpur0019390.1', 'Bpur0019400.1', 'Bpur0019410.1', 'Bpur0100920.1', 'Bpur0100900.1', 'Bpur0100880.1', 'Bpur0150670.1', 'Bpur0155380.1', 'Bpur0155330.1', 'Bpur01…	CM054181.1	['Mcor|013G000004.mRNA.1', 'Mcor|013G000006.mRNA.1', 'Mcor|013G000007.mRNA.1', 'Mcor|013G000008.mRNA.1', 'Mcor|013G000011.mRNA.1', 'Mcor|013G000015.mRNA.1', 'Mcor|013G000017.mRNA.1', 'Mcor|013G000021.mRNA.1', 'Mcor|013G000022.mRNA.1', 'Mcor|013G000024.mRNA.1', 'Mcor|013G000025.mRNA.1', 'Mcor|013G000036.mRNA.1', 'Mcor|013G000050.mRNA.1', 'Mcor|013G000053.mRNA.2', 'Mcor|013G000054.mRNA.1', 'Mcor|01…	chr13	['Pcan|012G000004.mRNA.1', 'Pcan|012G000007.mRNA.1', 'Pcan|012G000008.mRNA.1', 'Pcan|012G000009.mRNA.1', 'Pcan|012G000012.mRNA.1', 'Pcan|012G000013.mRNA.1', 'Pcan|012G000015.mRNA.1', 'Pcan|012G000021.mRNA.1', 'Pcan|012G000022.mRNA.1', 'Pcan|012G000024.mRNA.1', 'Pcan|012G000025.mRNA.1', 'Pcan|012G000028.mRNA.1', 'Pcan|012G000035.mRNA.1', 'Pcan|012G000038.mRNA.1', 'Pcan|012G000039.mRNA.1', 'Pcan|01…	chr12	['Pdif|013G000012.mRNA.1', 'Pdif|013G000015.mRNA.1', 'Pdif|013G000016.mRNA.1', 'Pdif|013G000017.mRNA.1', 'Pdif|013G000022.mRNA.1', 'Pdif|013G000023.mRNA.1', 'Pdif|013G000025.mRNA.1', 'Pdif|013G000030.mRNA.1', 'Pdif|013G000031.mRNA.1', 'Pdif|013G000033.mRNA.1', 'Pdif|013G000034.mRNA.1', 'Pdif|013G000037.mRNA.1', 'Pdif|013G000043.mRNA.1', 'Pdif|013G000046.mRNA.1', 'Pdif|013G000047.mRNA.1', 'Pdif|01…	chr13	['Pmac|013G000006.mRNA.1', 'Pmac|013G000008.mRNA.2', 'Pmac|013G000009.mRNA.1', 'Pmac|013G000010.mRNA.1', 'Pmac|013G000016.mRNA.1', 'Pmac|013G000019.mRNA.1', 'Pmac|013G000022.mRNA.1', 'Pmac|013G000028.mRNA.1', 'Pmac|013G000029.mRNA.1', 'Pmac|013G000031.mRNA.1', 'Pmac|013G000032.mRNA.1', 'Pmac|013G000034.mRNA.1', 'Pmac|013G000042.mRNA.1', 'Pmac|013G000045.mRNA.1', 'Pmac|013G000047.mRNA.1', 'Pmac|01…	chr13	['Pce_05001400.1', 'Pce_05001370.1', 'Pce_05001350.2', 'Pce_05001340.1', 'Pce_05001320.1', 'Pce_05001290.1', 'Pce_05001270.1', 'Pce_05001220.1', 'Pce_05001210.1', 'Pce_05001190.1', 'Pce_05001180.1', 'Pce_05001150.1', 'Pce_05001090.1', 'Pce_05001060.1', 'Pce_05001050.1', 'Pce_05001040.1', 'Pce_05001030.1', 'Pce_05000990.1', 'Pce_05000960.1', 'Pce_05000950.1', 'Pce_05000850.1', 'Pce_05000810.1', 'P…	Chr_5		Pcan|003G000137.mRNA.1	317.849	972.846	XP_025082010.1myosin-2 essential light chain-like	F:calcium ion binding
['rbh6way_Bpu_Mco_Pca_Pdi_Pma_Ppe_2333', 'rbh6way_Bpu_Mco_Pca_Pdi_Pma_Ppe_2334', 'rbh6way_Bpu_Mco_Pca_Pdi_Pma_Ppe_2335', 'rbh6way_Bpu_Mco_Pca_Pdi_Pma_Ppe_2336', 'rbh6way_Bpu_Mco_Pca_Pdi_Pma_Ppe_2337', 'rbh6way_Bpu_Mco_Pca_Pdi_Pma_Ppe_2338', 'rbh6way_Bpu_Mco_Pca_Pdi_Pma_Ppe_2339', 'rbh6way_Bpu_Mco_Pca_Pdi_Pma_Ppe_2340', 'rbh6way_Bpu_Mco_Pca_Pdi_Pma_Ppe_2341', 'rbh6way_Bpu_Mco_Pca_Pdi_Pma_Ppe_2342'…	Bpu_Mco_Pca_Pdi_Pma_Ppe_8	365	1.5e-05	['Bpur0082580.1', 'Bpur0082590.1', 'Bpur0079170.1', 'Bpur0079180.1', 'Bpur0085860.1', 'Bpur0085880.1', 'Bpur0085890.1', 'Bpur0078210.1', 'Bpur0126510.1', 'Bpur0127370.1', 'Bpur0127310.1', 'Bpur0127200.1', 'Bpur0127190.1', 'Bpur0082850.1', 'Bpur0082840.1', 'Bpur0082810.1', 'Bpur0081770.1', 'Bpur0081740.1', 'Bpur0081680.1', 'Bpur0081280.1', 'Bpur0081290.1', 'Bpur0081370.1', 'Bpur0081400.1', 'Bpur00…	CM054183.1	['Mcor|005G000002.mRNA.1', 'Mcor|005G000003.mRNA.1', 'Mcor|005G000011.mRNA.1', 'Mcor|005G000013.mRNA.1', 'Mcor|005G000014.mRNA.1', 'Mcor|005G000017.mRNA.1', 'Mcor|005G000018.mRNA.1', 'Mcor|005G000023.mRNA.1', 'Mcor|005G000024.mRNA.1', 'Mcor|005G000030.mRNA.1', 'Mcor|005G000033.mRNA.1', 'Mcor|005G000034.mRNA.1', 'Mcor|005G000036.mRNA.1', 'Mcor|005G000047.mRNA.1', 'Mcor|005G000048.mRNA.1', 'Mcor|00…	chr5	['Pcan|005G000313.mRNA.1', 'Pcan|005G000312.mRNA.1', 'Pcan|005G000307.mRNA.1', 'Pcan|005G000305.mRNA.1', 'Pcan|005G000304.mRNA.1', 'Pcan|005G000302.mRNA.1', 'Pcan|005G000301.mRNA.1', 'Pcan|005G000297.mRNA.1', 'Pcan|005G000296.mRNA.1', 'Pcan|005G000293.mRNA.1', 'Pcan|005G000289.mRNA.1', 'Pcan|005G000288.mRNA.1', 'Pcan|005G000286.mRNA.1', 'Pcan|005G000280.mRNA.1', 'Pcan|005G000279.mRNA.1', 'Pcan|00…	chr5	['Pdif|005G000003.mRNA.1', 'Pdif|005G000004.mRNA.1', 'Pdif|005G000011.mRNA.1', 'Pdif|005G000013.mRNA.1', 'Pdif|005G000014.mRNA.1', 'Pdif|005G000017.mRNA.1', 'Pdif|005G000018.mRNA.1', 'Pdif|005G000022.mRNA.1', 'Pdif|005G000023.mRNA.1', 'Pdif|005G000026.mRNA.1', 'Pdif|005G000029.mRNA.1', 'Pdif|005G000030.mRNA.1', 'Pdif|005G000032.mRNA.1', 'Pdif|005G000038.mRNA.1', 'Pdif|005G000039.mRNA.1', 'Pdif|00…	chr5	['Pmac|005G000002.mRNA.1', 'Pmac|005G000003.mRNA.3', 'Pmac|005G000010.mRNA.1', 'Pmac|005G000012.mRNA.1', 'Pmac|005G000013.mRNA.1', 'Pmac|005G000019.mRNA.1', 'Pmac|005G000020.mRNA.1', 'Pmac|005G000026.mRNA.1', 'Pmac|005G000027.mRNA.1', 'Pmac|005G000031.mRNA.1', 'Pmac|005G000034.mRNA.1', 'Pmac|005G000035.mRNA.1', 'Pmac|005G000037.mRNA.1', 'Pmac|005G000048.mRNA.1', 'Pmac|005G000049.mRNA.1', 'Pmac|00…	chr5	['Pce_04019160.1', 'Pce_04019170.1', 'Pce_04019250.1', 'Pce_04019270.1', 'Pce_04019280.2', 'Pce_04019300.2', 'Pce_04019310.1', 'Pce_04019350.1', 'Pce_04019360.1', 'Pce_04019430.1', 'Pce_04019480.1', 'Pce_04019490.1', 'Pce_04019520.1', 'Pce_04019630.1', 'Pce_04019640.1', 'Pce_04019680.2', 'Pce_04019730.1', 'Pce_04019750.1', 'Pce_04019780.1', 'Pce_04019790.1', 'Pce_04019800.1', 'Pce_04019970.1', 'P…	Chr_4		Pcan|003G001278.mRNA.2	218.405	506.823	GFO00381.1basic leucine zipper and w2 domain-containing protein 1	C:cytoplasm
['rbh6way_Bpu_Mco_Pca_Pdi_Pma_Ppe_2928', 'rbh6way_Bpu_Mco_Pca_Pdi_Pma_Ppe_2929', 'rbh6way_Bpu_Mco_Pca_Pdi_Pma_Ppe_2930', 'rbh6way_Bpu_Mco_Pca_Pdi_Pma_Ppe_2931', 'rbh6way_Bpu_Mco_Pca_Pdi_Pma_Ppe_2932', 'rbh6way_Bpu_Mco_Pca_Pdi_Pma_Ppe_2933', 'rbh6way_Bpu_Mco_Pca_Pdi_Pma_Ppe_2934', 'rbh6way_Bpu_Mco_Pca_Pdi_Pma_Ppe_2935', 'rbh6way_Bpu_Mco_Pca_Pdi_Pma_Ppe_2936', 'rbh6way_Bpu_Mco_Pca_Pdi_Pma_Ppe_2937'…	Bpu_Mco_Pca_Pdi_Pma_Ppe_9	363	1.5e-05	['Bpur0016490.1', 'Bpur0178150.1', 'Bpur0178170.1', 'Bpur0178180.1', 'Bpur0178210.1', 'Bpur0178060.1', 'Bpur0178040.1', 'Bpur0177770.1', 'Bpur0177780.1', 'Bpur0016210.1', 'Bpur0016270.1', 'Bpur0016280.1', 'Bpur0016310.1', 'Bpur0016320.1', 'Bpur0177250.1', 'Bpur0177260.1', 'Bpur0177270.1', 'Bpur0177300.1', 'Bpur0177320.1', 'Bpur0177330.1', 'Bpur0016540.1', 'Bpur0180120.1', 'Bpur0179980.1', 'Bpur01…	CM054181.1	['Mcor|006G000003.mRNA.3', 'Mcor|006G000011.mRNA.3', 'Mcor|006G000013.mRNA.1', 'Mcor|006G000014.mRNA.1', 'Mcor|006G000016.mRNA.1', 'Mcor|006G000022.mRNA.1', 'Mcor|006G000025.mRNA.1', 'Mcor|006G000026.mRNA.1', 'Mcor|006G000027.mRNA.1', 'Mcor|006G000029.mRNA.1', 'Mcor|006G000079.mRNA.1', 'Mcor|006G000080.mRNA.1', 'Mcor|006G000082.mRNA.1', 'Mcor|006G000083.mRNA.1', 'Mcor|006G000086.mRNA.1', 'Mcor|00…	chr6	['Pcan|006G001172.mRNA.3', 'Pcan|006G001180.mRNA.1', 'Pcan|006G001181.mRNA.1', 'Pcan|006G001182.mRNA.1', 'Pcan|006G001184.mRNA.2', 'Pcan|006G001187.mRNA.1', 'Pcan|006G001190.mRNA.1', 'Pcan|006G001191.mRNA.1', 'Pcan|006G001192.mRNA.1', 'Pcan|006G001193.mRNA.1', 'Pcan|006G001223.mRNA.1', 'Pcan|006G001224.mRNA.1', 'Pcan|006G001226.mRNA.1', 'Pcan|006G001228.mRNA.1', 'Pcan|006G001230.mRNA.1', 'Pcan|00…	chr6	['Pdif|008G000002.mRNA.1', 'Pdif|008G000009.mRNA.1', 'Pdif|008G000010.mRNA.1', 'Pdif|008G000011.mRNA.1', 'Pdif|008G000015.mRNA.1', 'Pdif|008G000019.mRNA.1', 'Pdif|008G000022.mRNA.1', 'Pdif|008G000023.mRNA.1', 'Pdif|008G000024.mRNA.1', 'Pdif|008G000025.mRNA.1', 'Pdif|008G000076.mRNA.1', 'Pdif|008G000077.mRNA.1', 'Pdif|008G000079.mRNA.1', 'Pdif|008G000080.mRNA.1', 'Pdif|008G000082.mRNA.1', 'Pdif|00…	chr8	['Pmac|007G001524.mRNA.1', 'Pmac|007G001518.mRNA.1', 'Pmac|007G001517.mRNA.1', 'Pmac|007G001516.mRNA.1', 'Pmac|007G001513.mRNA.1', 'Pmac|007G001505.mRNA.1', 'Pmac|007G001502.mRNA.1', 'Pmac|007G001501.mRNA.1', 'Pmac|007G001500.mRNA.2', 'Pmac|007G001499.mRNA.1', 'Pmac|007G001472.mRNA.1', 'Pmac|007G001471.mRNA.1', 'Pmac|007G001468.mRNA.1', 'Pmac|007G001467.mRNA.1', 'Pmac|007G001464.mRNA.1', 'Pmac|00…	chr7	['Pce_01018210.2', 'Pce_01017870.1', 'Pce_01017840.2', 'Pce_01017830.1', 'Pce_01017800.1', 'Pce_01017670.1', 'Pce_01017650.1', 'Pce_01017640.1', 'Pce_01017630.1', 'Pce_01017610.1', 'Pce_01017300.1', 'Pce_01017290.1', 'Pce_01017260.1', 'Pce_01017230.1', 'Pce_01017170.1', 'Pce_01017150.1', 'Pce_01017130.1', 'Pce_01017110.1', 'Pce_01017090.1', 'Pce_01017080.1', 'Pce_01016950.1', 'Pce_01016900.1', 'P…	Chr_1		Pcan|003G000523.mRNA.1	148.347	297.452	XP_025082563.1succinate dehydrogenase [ubiquinone] iron-sulfur subunit, mitochondrial-like三羧酸循环	P:tricarboxylic acid cycle
['rbh6way_Bpu_Mco_Pca_Pdi_Pma_Ppe_4769', 'rbh6way_Bpu_Mco_Pca_Pdi_Pma_Ppe_4770', 'rbh6way_Bpu_Mco_Pca_Pdi_Pma_Ppe_4771', 'rbh6way_Bpu_Mco_Pca_Pdi_Pma_Ppe_4772', 'rbh6way_Bpu_Mco_Pca_Pdi_Pma_Ppe_4773', 'rbh6way_Bpu_Mco_Pca_Pdi_Pma_Ppe_4774', 'rbh6way_Bpu_Mco_Pca_Pdi_Pma_Ppe_4775', 'rbh6way_Bpu_Mco_Pca_Pdi_Pma_Ppe_4776', 'rbh6way_Bpu_Mco_Pca_Pdi_Pma_Ppe_4777', 'rbh6way_Bpu_Mco_Pca_Pdi_Pma_Ppe_4778'…	Bpu_Mco_Pca_Pdi_Pma_Ppe_10	328	1.5e-05	['Bpur0015230.1', 'Bpur0015220.1', 'Bpur0015180.1', 'Bpur0015170.1', 'Bpur0015160.1', 'Bpur0015150.1', 'Bpur0015140.1', 'Bpur0015130.1', 'Bpur0015120.1', 'Bpur0015110.1', 'Bpur0028090.1', 'Bpur0028110.1', 'Bpur0029810.1', 'Bpur0029820.1', 'Bpur0029830.1', 'Bpur0015260.1', 'Bpur0031560.1', 'Bpur0031540.1', 'Bpur0031250.1', 'Bpur0031280.1', 'Bpur0031290.1', 'Bpur0031300.1', 'Bpur0033290.1', 'Bpur00…	CM054177.1	['Mcor|011G000008.mRNA.1', 'Mcor|011G000009.mRNA.1', 'Mcor|011G000013.mRNA.1', 'Mcor|011G000014.mRNA.1', 'Mcor|011G000015.mRNA.1', 'Mcor|011G000016.mRNA.1', 'Mcor|011G000017.mRNA.1', 'Mcor|011G000019.mRNA.1', 'Mcor|011G000020.mRNA.1', 'Mcor|011G000021.mRNA.1', 'Mcor|011G000022.mRNA.1', 'Mcor|011G000023.mRNA.1', 'Mcor|011G000028.mRNA.1', 'Mcor|011G000029.mRNA.1', 'Mcor|011G000030.mRNA.1', 'Mcor|01…	chr11	['Pcan|013G000006.mRNA.1', 'Pcan|013G000007.mRNA.1', 'Pcan|013G000011.mRNA.1', 'Pcan|013G000012.mRNA.1', 'Pcan|013G000013.mRNA.1', 'Pcan|013G000014.mRNA.1', 'Pcan|013G000015.mRNA.1', 'Pcan|013G000017.mRNA.1', 'Pcan|013G000018.mRNA.1', 'Pcan|013G000019.mRNA.1', 'Pcan|013G000021.mRNA.1', 'Pcan|013G000022.mRNA.1', 'Pcan|013G000027.mRNA.1', 'Pcan|013G000028.mRNA.1', 'Pcan|013G000029.mRNA.1', 'Pcan|01…	chr13	['Pdif|012G000008.mRNA.1', 'Pdif|012G000009.mRNA.1', 'Pdif|012G000013.mRNA.1', 'Pdif|012G000014.mRNA.1', 'Pdif|012G000015.mRNA.1', 'Pdif|012G000016.mRNA.1', 'Pdif|012G000017.mRNA.2', 'Pdif|012G000018.mRNA.1', 'Pdif|012G000020.mRNA.1', 'Pdif|012G000021.mRNA.1', 'Pdif|012G000022.mRNA.1', 'Pdif|012G000025.mRNA.1', 'Pdif|012G000030.mRNA.1', 'Pdif|012G000031.mRNA.1', 'Pdif|012G000032.mRNA.1', 'Pdif|01…	chr12	['Pmac|012G001126.mRNA.1', 'Pmac|012G001124.mRNA.1', 'Pmac|012G001121.mRNA.1', 'Pmac|012G001120.mRNA.1', 'Pmac|012G001118.mRNA.1', 'Pmac|012G001117.mRNA.1', 'Pmac|012G001116.mRNA.1', 'Pmac|012G001114.mRNA.1', 'Pmac|012G001113.mRNA.1', 'Pmac|012G001112.mRNA.1', 'Pmac|012G001111.mRNA.1', 'Pmac|012G001106.mRNA.1', 'Pmac|012G001101.mRNA.1', 'Pmac|012G001100.mRNA.1', 'Pmac|012G001099.mRNA.1', 'Pmac|01…	chr12	['Pce_03014470.1', 'Pce_03014460.1', 'Pce_03014360.1', 'Pce_03014340.1', 'Pce_03014330.1', 'Pce_03014310.1', 'Pce_03014300.1', 'Pce_03014260.1', 'Pce_03014250.1', 'Pce_03014240.1', 'Pce_03014230.1', 'Pce_03014180.1', 'Pce_03014120.1', 'Pce_03014110.1', 'Pce_03014100.1', 'Pce_03013960.1', 'Pce_03013830.3', 'Pce_03013810.1', 'Pce_03013790.1', 'Pce_03013780.1', 'Pce_03013730.2', 'Pce_03013720.1', 'P…	Chr_3		Pcan|003G001482.mRNA.1	146.646	391.941	XP_025082653.1translocon-associated protein subunit gamma-like	P:SRP-dependent cotranslational protein targeting to membrane
['rbh6way_Bpu_Mco_Pca_Pdi_Pma_Ppe_644', 'rbh6way_Bpu_Mco_Pca_Pdi_Pma_Ppe_645', 'rbh6way_Bpu_Mco_Pca_Pdi_Pma_Ppe_646', 'rbh6way_Bpu_Mco_Pca_Pdi_Pma_Ppe_647', 'rbh6way_Bpu_Mco_Pca_Pdi_Pma_Ppe_648', 'rbh6way_Bpu_Mco_Pca_Pdi_Pma_Ppe_649', 'rbh6way_Bpu_Mco_Pca_Pdi_Pma_Ppe_650', 'rbh6way_Bpu_Mco_Pca_Pdi_Pma_Ppe_651', 'rbh6way_Bpu_Mco_Pca_Pdi_Pma_Ppe_652', 'rbh6way_Bpu_Mco_Pca_Pdi_Pma_Ppe_653', 'rbh6way…	Bpu_Mco_Pca_Pdi_Pma_Ppe_11	305	1.5e-05	['Bpur0132300.1', 'Bpur0132290.1', 'Bpur0132220.1', 'Bpur0132210.1', 'Bpur0132190.1', 'Bpur0132180.1', 'Bpur0132170.1', 'Bpur0132160.1', 'Bpur0132150.1', 'Bpur0131950.1', 'Bpur0132390.1', 'Bpur0132030.1', 'Bpur0132050.1', 'Bpur0132070.1', 'Bpur0129230.1', 'Bpur0129240.1', 'Bpur0129260.1', 'Bpur0129270.1', 'Bpur0131970.1', 'Bpur0128730.1', 'Bpur0128750.1', 'Bpur0128760.1', 'Bpur0131850.1', 'Bpur01…	CM054183.1	['Mcor|002G000001.mRNA.1', 'Mcor|002G000002.mRNA.1', 'Mcor|002G000018.mRNA.1', 'Mcor|002G000020.mRNA.1', 'Mcor|002G000022.mRNA.1', 'Mcor|002G000023.mRNA.1', 'Mcor|002G000024.mRNA.1', 'Mcor|002G000025.mRNA.1', 'Mcor|002G000026.mRNA.1', 'Mcor|002G000028.mRNA.1', 'Mcor|002G000031.mRNA.1', 'Mcor|002G000042.mRNA.1', 'Mcor|002G000043.mRNA.1', 'Mcor|002G000046.mRNA.1', 'Mcor|002G000050.mRNA.1', 'Mcor|00…	chr2	['Pcan|002G000039.mRNA.1', 'Pcan|002G000038.mRNA.1', 'Pcan|002G000033.mRNA.1', 'Pcan|002G000032.mRNA.1', 'Pcan|002G000029.mRNA.1', 'Pcan|002G000028.mRNA.1', 'Pcan|002G000027.mRNA.1', 'Pcan|002G000026.mRNA.1', 'Pcan|002G000025.mRNA.1', 'Pcan|002G000023.mRNA.1', 'Pcan|002G000020.mRNA.1', 'Pcan|002G000008.mRNA.1', 'Pcan|002G000006.mRNA.2', 'Pcan|002G000040.mRNA.1', 'Pcan|002G000044.mRNA.1', 'Pcan|00…	chr2	['Pdif|004G000001.mRNA.1', 'Pdif|004G000002.mRNA.1', 'Pdif|004G000009.mRNA.1', 'Pdif|004G000010.mRNA.1', 'Pdif|004G000013.mRNA.1', 'Pdif|004G000014.mRNA.1', 'Pdif|004G000015.mRNA.1', 'Pdif|004G000016.mRNA.1', 'Pdif|004G000017.mRNA.1', 'Pdif|004G000019.mRNA.1', 'Pdif|004G000022.mRNA.1', 'Pdif|004G000029.mRNA.3', 'Pdif|004G000031.mRNA.1', 'Pdif|004G000034.mRNA.1', 'Pdif|004G000037.mRNA.1', 'Pdif|00…	chr4	['Pmac|003G001969.mRNA.1', 'Pmac|003G001970.mRNA.1', 'Pmac|003G001984.mRNA.1', 'Pmac|003G001985.mRNA.1', 'Pmac|003G001988.mRNA.1', 'Pmac|003G001989.mRNA.1', 'Pmac|003G001990.mRNA.1', 'Pmac|003G001991.mRNA.1', 'Pmac|003G001992.mRNA.1', 'Pmac|003G001994.mRNA.1', 'Pmac|003G001997.mRNA.1', 'Pmac|003G002013.mRNA.1', 'Pmac|003G002015.mRNA.4', 'Pmac|003G001968.mRNA.1', 'Pmac|003G001964.mRNA.1', 'Pmac|00…	chr3	['Pce_12000010.1', 'Pce_12000020.1', 'Pce_12000280.1', 'Pce_12000330.1', 'Pce_12000360.1', 'Pce_12000370.1', 'Pce_12000380.1', 'Pce_12000390.1', 'Pce_12000400.1', 'Pce_12000460.1', 'Pce_12000530.1', 'Pce_12000770.1', 'Pce_12000790.1', 'Pce_12000830.1', 'Pce_12001710.1', 'Pce_12000860.1', 'Pce_12000870.1', 'Pce_12000880.1', 'Pce_12000890.3', 'Pce_12001000.1', 'Pce_12001040.1', 'Pce_12001050.2', 'P…	Chr_12		Pcan|003G001224.mRNA.1	137.833	329.211	XP_041371420.1cell death specification protein 2-like	P:regulation of transcription by RNA polymerase II
['rbh6way_Bpu_Mco_Pca_Pdi_Pma_Ppe_936', 'rbh6way_Bpu_Mco_Pca_Pdi_Pma_Ppe_937', 'rbh6way_Bpu_Mco_Pca_Pdi_Pma_Ppe_938', 'rbh6way_Bpu_Mco_Pca_Pdi_Pma_Ppe_939', 'rbh6way_Bpu_Mco_Pca_Pdi_Pma_Ppe_940', 'rbh6way_Bpu_Mco_Pca_Pdi_Pma_Ppe_941', 'rbh6way_Bpu_Mco_Pca_Pdi_Pma_Ppe_942', 'rbh6way_Bpu_Mco_Pca_Pdi_Pma_Ppe_959', 'rbh6way_Bpu_Mco_Pca_Pdi_Pma_Ppe_960', 'rbh6way_Bpu_Mco_Pca_Pdi_Pma_Ppe_961', 'rbh6way…	Bpu_Mco_Pca_Pdi_Pma_Ppe_12	297	1.5e-05	['Bpur0196870.1', 'Bpur0196880.1', 'Bpur0196890.1', 'Bpur0196910.1', 'Bpur0196930.1', 'Bpur0196960.1', 'Bpur0197060.1', 'Bpur0196780.1', 'Bpur0196660.1', 'Bpur0196730.1', 'Bpur0143670.1', 'Bpur0143660.1', 'Bpur0143590.1', 'Bpur0143580.1', 'Bpur0197100.1', 'Bpur0197130.1', 'Bpur0197160.1', 'Bpur0197170.1', 'Bpur0196340.1', 'Bpur0196350.1', 'Bpur0196400.1', 'Bpur0196410.1', 'Bpur0144140.1', 'Bpur01…	CM054184.1	['Mcor|002G001042.mRNA.1', 'Mcor|002G001043.mRNA.1', 'Mcor|002G001044.mRNA.1', 'Mcor|002G001045.mRNA.1', 'Mcor|002G001047.mRNA.5', 'Mcor|002G001050.mRNA.1', 'Mcor|002G001055.mRNA.1', 'Mcor|002G001109.mRNA.2', 'Mcor|002G001113.mRNA.1', 'Mcor|002G001116.mRNA.1', 'Mcor|002G001120.mRNA.1', 'Mcor|002G001121.mRNA.1', 'Mcor|002G001127.mRNA.1', 'Mcor|002G001129.mRNA.1', 'Mcor|002G001135.mRNA.2', 'Mcor|00…	chr2	['Pcan|002G000910.mRNA.1', 'Pcan|002G000911.mRNA.1', 'Pcan|002G000912.mRNA.1', 'Pcan|002G000913.mRNA.1', 'Pcan|002G000915.mRNA.1', 'Pcan|002G000919.mRNA.1', 'Pcan|002G000923.mRNA.3', 'Pcan|002G000964.mRNA.1', 'Pcan|002G000988.mRNA.4', 'Pcan|002G000992.mRNA.1', 'Pcan|002G000993.mRNA.1', 'Pcan|002G000994.mRNA.1', 'Pcan|002G001003.mRNA.1', 'Pcan|002G001005.mRNA.1', 'Pcan|002G001010.mRNA.1', 'Pcan|00…	chr2	['Pdif|004G000919.mRNA.1', 'Pdif|004G000920.mRNA.1', 'Pdif|004G000921.mRNA.1', 'Pdif|004G000922.mRNA.1', 'Pdif|004G000924.mRNA.1', 'Pdif|004G000928.mRNA.1', 'Pdif|004G000931.mRNA.1', 'Pdif|004G000985.mRNA.2', 'Pdif|004G000997.mRNA.1', 'Pdif|004G000994.mRNA.1', 'Pdif|004G000993.mRNA.1', 'Pdif|004G000992.mRNA.1', 'Pdif|004G001005.mRNA.3', 'Pdif|004G001006.mRNA.1', 'Pdif|004G001013.mRNA.1', 'Pdif|00…	chr4	['Pmac|003G001039.mRNA.1', 'Pmac|003G001038.mRNA.1', 'Pmac|003G001037.mRNA.1', 'Pmac|003G001036.mRNA.1', 'Pmac|003G001034.mRNA.1', 'Pmac|003G001031.mRNA.1', 'Pmac|003G001027.mRNA.1', 'Pmac|003G000980.mRNA.1', 'Pmac|003G000959.mRNA.1', 'Pmac|003G000954.mRNA.1', 'Pmac|003G000952.mRNA.1', 'Pmac|003G000951.mRNA.1', 'Pmac|003G000943.mRNA.2', 'Pmac|003G000942.mRNA.1', 'Pmac|003G000935.mRNA.1', 'Pmac|00…	chr3	['Pce_12012150.1', 'Pce_12012140.1', 'Pce_12012130.1', 'Pce_12012120.1', 'Pce_12012100.1', 'Pce_12012060.1', 'Pce_12011980.1', 'Pce_12012310.1', 'Pce_12012380.1', 'Pce_12012420.1', 'Pce_12012450.1', 'Pce_12012470.1', 'Pce_12012570.1', 'Pce_12012580.3', 'Pce_12012690.1', 'Pce_12012710.1', 'Pce_12012750.1', 'Pce_12012760.1', 'Pce_12012840.1', 'Pce_12012880.1', 'Pce_12012950.1', 'Pce_12012960.1', 'P…	Chr_12		Pcan|003G001185.mRNA.2	114.829	221.717	XP_025080899.1V-type proton ATPase subunit F-like	P:proton transmembrane transport
['rbh6way_Bpu_Mco_Pca_Pdi_Pma_Ppe_5103', 'rbh6way_Bpu_Mco_Pca_Pdi_Pma_Ppe_5104', 'rbh6way_Bpu_Mco_Pca_Pdi_Pma_Ppe_5105', 'rbh6way_Bpu_Mco_Pca_Pdi_Pma_Ppe_5106', 'rbh6way_Bpu_Mco_Pca_Pdi_Pma_Ppe_5107', 'rbh6way_Bpu_Mco_Pca_Pdi_Pma_Ppe_5108', 'rbh6way_Bpu_Mco_Pca_Pdi_Pma_Ppe_5109', 'rbh6way_Bpu_Mco_Pca_Pdi_Pma_Ppe_5110', 'rbh6way_Bpu_Mco_Pca_Pdi_Pma_Ppe_5111', 'rbh6way_Bpu_Mco_Pca_Pdi_Pma_Ppe_5112'…	Bpu_Mco_Pca_Pdi_Pma_Ppe_13	259	1.5e-05	['Bpur0213200.1', 'Bpur0213170.1', 'Bpur0221180.1', 'Bpur0221170.1', 'Bpur0221090.1', 'Bpur0141050.1', 'Bpur0000980.1', 'Bpur0001240.1', 'Bpur0001290.1', 'Bpur0001390.1', 'Bpur0001400.1', 'Bpur0001410.1', 'Bpur0001210.1', 'Bpur0001200.1', 'Bpur0001190.1', 'Bpur0001160.1', 'Bpur0001150.1', 'Bpur0005030.1', 'Bpur0001220.1', 'Bpur0006460.1', 'Bpur0006520.1', 'Bpur0006540.1', 'Bpur0006610.1', 'Bpur00…	CM054180.1	['Mcor|012G000019.mRNA.1', 'Mcor|012G000022.mRNA.1', 'Mcor|012G000029.mRNA.1', 'Mcor|012G000030.mRNA.1', 'Mcor|012G000038.mRNA.1', 'Mcor|012G000039.mRNA.1', 'Mcor|012G000043.mRNA.1', 'Mcor|012G000058.mRNA.1', 'Mcor|012G000062.mRNA.1', 'Mcor|012G000063.mRNA.3', 'Mcor|012G000065.mRNA.1', 'Mcor|012G000066.mRNA.1', 'Mcor|012G000067.mRNA.2', 'Mcor|012G000068.mRNA.1', 'Mcor|012G000069.mRNA.1', 'Mcor|01…	chr12	['Pcan|008G001522.mRNA.1', 'Pcan|008G001524.mRNA.1', 'Pcan|008G001528.mRNA.1', 'Pcan|008G001529.mRNA.1', 'Pcan|008G001536.mRNA.1', 'Pcan|008G001537.mRNA.1', 'Pcan|008G001543.mRNA.1', 'Pcan|008G001555.mRNA.1', 'Pcan|008G001559.mRNA.1', 'Pcan|008G001562.mRNA.1', 'Pcan|008G001563.mRNA.1', 'Pcan|008G001564.mRNA.1', 'Pcan|008G001565.mRNA.6', 'Pcan|008G001566.mRNA.1', 'Pcan|008G001567.mRNA.1', 'Pcan|00…	chr8	['Pdif|007G001579.mRNA.1', 'Pdif|007G001576.mRNA.1', 'Pdif|007G001572.mRNA.1', 'Pdif|007G001571.mRNA.1', 'Pdif|007G001560.mRNA.1', 'Pdif|007G001561.mRNA.1', 'Pdif|007G001555.mRNA.1', 'Pdif|007G001537.mRNA.1', 'Pdif|007G001532.mRNA.1', 'Pdif|007G001531.mRNA.2', 'Pdif|007G001530.mRNA.1', 'Pdif|007G001529.mRNA.1', 'Pdif|007G001528.mRNA.1', 'Pdif|007G001527.mRNA.1', 'Pdif|007G001526.mRNA.1', 'Pdif|00…	chr7	['Pmac|008G000003.mRNA.1', 'Pmac|008G000005.mRNA.1', 'Pmac|008G000009.mRNA.2', 'Pmac|008G000010.mRNA.1', 'Pmac|008G000022.mRNA.1', 'Pmac|008G000023.mRNA.1', 'Pmac|008G000028.mRNA.1', 'Pmac|008G000041.mRNA.1', 'Pmac|008G000045.mRNA.1', 'Pmac|008G000046.mRNA.1', 'Pmac|008G000048.mRNA.1', 'Pmac|008G000049.mRNA.1', 'Pmac|008G000050.mRNA.1', 'Pmac|008G000051.mRNA.1', 'Pmac|008G000052.mRNA.1', 'Pmac|00…	chr8	['Pce_13012460.1', 'Pce_13012500.1', 'Pce_13012300.1', 'Pce_13012280.1', 'Pce_13012140.2', 'Pce_13012050.1', 'Pce_13011660.1', 'Pce_13012010.1', 'Pce_13011920.1', 'Pce_13011880.1', 'Pce_13011830.1', 'Pce_13011820.1', 'Pce_13011810.1', 'Pce_13011800.1', 'Pce_13011790.1', 'Pce_13011780.1', 'Pce_13011770.1', 'Pce_13011720.1', 'Pce_13011650.1', 'Pce_13011260.1', 'Pce_13011290.1', 'Pce_13011320.1', 'P…	Chr_13		Pcan|003G000369.mRNA.1	80.276	21.3371	XP_025081073.1receptor-transporting protein 3-like isoform X1	P:protein targeting to membrane
['rbh6way_Bpu_Mco_Pca_Pdi_Pma_Ppe_5760', 'rbh6way_Bpu_Mco_Pca_Pdi_Pma_Ppe_5761', 'rbh6way_Bpu_Mco_Pca_Pdi_Pma_Ppe_5762', 'rbh6way_Bpu_Mco_Pca_Pdi_Pma_Ppe_5763', 'rbh6way_Bpu_Mco_Pca_Pdi_Pma_Ppe_5764', 'rbh6way_Bpu_Mco_Pca_Pdi_Pma_Ppe_5765', 'rbh6way_Bpu_Mco_Pca_Pdi_Pma_Ppe_5766', 'rbh6way_Bpu_Mco_Pca_Pdi_Pma_Ppe_5767', 'rbh6way_Bpu_Mco_Pca_Pdi_Pma_Ppe_5768', 'rbh6way_Bpu_Mco_Pca_Pdi_Pma_Ppe_5769'…	Bpu_Mco_Pca_Pdi_Pma_Ppe_14	254	1.5e-05	['Bpur0011930.1', 'Bpur0011500.1', 'Bpur0011480.1', 'Bpur0011470.1', 'Bpur0011460.1', 'Bpur0011450.1', 'Bpur0011430.1', 'Bpur0011370.1', 'Bpur0011360.1', 'Bpur0011340.1', 'Bpur0011330.1', 'Bpur0044080.1', 'Bpur0044040.1', 'Bpur0044020.1', 'Bpur0044090.1', 'Bpur0044100.1', 'Bpur0044180.1', 'Bpur0040660.1', 'Bpur0036240.1', 'Bpur0036230.1', 'Bpur0041200.1', 'Bpur0041230.1', 'Bpur0044540.1', 'Bpur00…	CM054177.1	['Mcor|014G000012.mRNA.1', 'Mcor|014G000013.mRNA.1', 'Mcor|014G000014.mRNA.1', 'Mcor|014G000015.mRNA.1', 'Mcor|014G000016.mRNA.1', 'Mcor|014G000017.mRNA.1', 'Mcor|014G000018.mRNA.1', 'Mcor|014G000026.mRNA.1', 'Mcor|014G000027.mRNA.1', 'Mcor|014G000029.mRNA.4', 'Mcor|014G000030.mRNA.2', 'Mcor|014G000038.mRNA.1', 'Mcor|014G000042.mRNA.2', 'Mcor|014G000043.mRNA.1', 'Mcor|014G000048.mRNA.1', 'Mcor|01…	chr14	['Pcan|014G000857.mRNA.1', 'Pcan|014G000858.mRNA.1', 'Pcan|014G000859.mRNA.1', 'Pcan|014G000860.mRNA.1', 'Pcan|014G000861.mRNA.1', 'Pcan|014G000862.mRNA.1', 'Pcan|014G000863.mRNA.1', 'Pcan|014G000871.mRNA.1', 'Pcan|014G000872.mRNA.1', 'Pcan|014G000874.mRNA.1', 'Pcan|014G000875.mRNA.1', 'Pcan|014G000895.mRNA.1', 'Pcan|014G000892.mRNA.2', 'Pcan|014G000891.mRNA.1', 'Pcan|014G000888.mRNA.1', 'Pcan|01…	chr14	['Pdif|014G000173.mRNA.1', 'Pdif|014G000172.mRNA.1', 'Pdif|014G000171.mRNA.3', 'Pdif|014G000170.mRNA.1', 'Pdif|014G000169.mRNA.1', 'Pdif|014G000168.mRNA.1', 'Pdif|014G000166.mRNA.1', 'Pdif|014G000161.mRNA.1', 'Pdif|014G000160.mRNA.1', 'Pdif|014G000158.mRNA.1', 'Pdif|014G000155.mRNA.1', 'Pdif|014G000149.mRNA.1', 'Pdif|014G000146.mRNA.1', 'Pdif|014G000145.mRNA.1', 'Pdif|014G000143.mRNA.1', 'Pdif|01…	chr14	['Pmac|014G000836.mRNA.1', 'Pmac|014G000837.mRNA.1', 'Pmac|014G000838.mRNA.3', 'Pmac|014G000840.mRNA.1', 'Pmac|014G000841.mRNA.1', 'Pmac|014G000842.mRNA.1', 'Pmac|014G000843.mRNA.1', 'Pmac|014G000852.mRNA.1', 'Pmac|014G000854.mRNA.1', 'Pmac|014G000856.mRNA.2', 'Pmac|014G000857.mRNA.1', 'Pmac|014G000875.mRNA.1', 'Pmac|014G000872.mRNA.2', 'Pmac|014G000871.mRNA.1', 'Pmac|014G000866.mRNA.3', 'Pmac|01…	chr14	['Pce_10009410.1', 'Pce_10009400.1', 'Pce_10009390.1', 'Pce_10009380.1', 'Pce_10009370.1', 'Pce_10009360.1', 'Pce_10009340.1', 'Pce_10009240.1', 'Pce_10009220.1', 'Pce_10009200.1', 'Pce_10009190.1', 'Pce_10009130.1', 'Pce_10009110.1', 'Pce_10009090.1', 'Pce_10009040.1', 'Pce_10009000.1', 'Pce_10008980.1', 'Pce_10008960.1', 'Pce_10008840.1', 'Pce_10008820.1', 'Pce_10008780.1', 'Pce_10008770.1', 'P…	Chr_10		Pcan|003G001074.mRNA.1	63.819	30.7467	XP_025081928.1calexcitin-2-like isoform X1	F:calcium ion binding
['rbh6way_Bpu_Mco_Pca_Pdi_Pma_Ppe_2502', 'rbh6way_Bpu_Mco_Pca_Pdi_Pma_Ppe_2563', 'rbh6way_Bpu_Mco_Pca_Pdi_Pma_Ppe_2564', 'rbh6way_Bpu_Mco_Pca_Pdi_Pma_Ppe_2565', 'rbh6way_Bpu_Mco_Pca_Pdi_Pma_Ppe_2566', 'rbh6way_Bpu_Mco_Pca_Pdi_Pma_Ppe_2567', 'rbh6way_Bpu_Mco_Pca_Pdi_Pma_Ppe_2568', 'rbh6way_Bpu_Mco_Pca_Pdi_Pma_Ppe_2569', 'rbh6way_Bpu_Mco_Pca_Pdi_Pma_Ppe_2570', 'rbh6way_Bpu_Mco_Pca_Pdi_Pma_Ppe_2571'…	Bpu_Mco_Pca_Pdi_Pma_Ppe_15	220	1.5e-05	['Bpur0055720.1', 'Bpur0060100.1', 'Bpur0059270.1', 'Bpur0059260.1', 'Bpur0059230.1', 'Bpur0060020.1', 'Bpur0060060.1', 'Bpur0060070.1', 'Bpur0058260.1', 'Bpur0062140.1', 'Bpur0062150.1', 'Bpur0062180.1', 'Bpur0058000.1', 'Bpur0058010.1', 'Bpur0058020.1', 'Bpur0058050.1', 'Bpur0058070.1', 'Bpur0058080.1', 'Bpur0058210.1', 'Bpur0058200.1', 'Bpur0058540.1', 'Bpur0062300.1', 'Bpur0062280.1', 'Bpur00…	CM054178.1	['Mcor|005G000481.mRNA.1', 'Mcor|005G000644.mRNA.1', 'Mcor|005G000645.mRNA.1', 'Mcor|005G000646.mRNA.2', 'Mcor|005G000648.mRNA.1', 'Mcor|005G000656.mRNA.1', 'Mcor|005G000661.mRNA.1', 'Mcor|005G000662.mRNA.2', 'Mcor|005G000668.mRNA.1', 'Mcor|005G000678.mRNA.1', 'Mcor|005G000681.mRNA.1', 'Mcor|005G000682.mRNA.1', 'Mcor|005G000684.mRNA.1', 'Mcor|005G000687.mRNA.1', 'Mcor|005G000688.mRNA.1', 'Mcor|00…	chr5	['Pcan|005G000454.mRNA.2', 'Pcan|005G000607.mRNA.1', 'Pcan|005G000608.mRNA.1', 'Pcan|005G000609.mRNA.3', 'Pcan|005G000611.mRNA.1', 'Pcan|005G000620.mRNA.1', 'Pcan|005G000625.mRNA.1', 'Pcan|005G000626.mRNA.1', 'Pcan|005G000633.mRNA.2', 'Pcan|005G000641.mRNA.1', 'Pcan|005G000643.mRNA.1', 'Pcan|005G000644.mRNA.1', 'Pcan|005G000645.mRNA.1', 'Pcan|005G000647.mRNA.1', 'Pcan|005G000648.mRNA.1', 'Pcan|00…	chr5	['Pdif|005G000442.mRNA.1', 'Pdif|005G000584.mRNA.1', 'Pdif|005G000585.mRNA.1', 'Pdif|005G000586.mRNA.2', 'Pdif|005G000588.mRNA.1', 'Pdif|005G000595.mRNA.1', 'Pdif|005G000599.mRNA.1', 'Pdif|005G000600.mRNA.1', 'Pdif|005G000609.mRNA.1', 'Pdif|005G000622.mRNA.1', 'Pdif|005G000623.mRNA.1', 'Pdif|005G000625.mRNA.1', 'Pdif|005G000626.mRNA.1', 'Pdif|005G000628.mRNA.1', 'Pdif|005G000629.mRNA.1', 'Pdif|00…	chr5	['Pmac|005G000481.mRNA.1', 'Pmac|005G000642.mRNA.1', 'Pmac|005G000643.mRNA.1', 'Pmac|005G000644.mRNA.2', 'Pmac|005G000646.mRNA.1', 'Pmac|005G000656.mRNA.1', 'Pmac|005G000661.mRNA.1', 'Pmac|005G000662.mRNA.1', 'Pmac|005G000668.mRNA.1', 'Pmac|005G000676.mRNA.1', 'Pmac|005G000677.mRNA.1', 'Pmac|005G000679.mRNA.1', 'Pmac|005G000680.mRNA.1', 'Pmac|005G000682.mRNA.1', 'Pmac|005G000683.mRNA.1', 'Pmac|00…	chr5	['Pce_04014930.1', 'Pce_04006780.1', 'Pce_04006770.1', 'Pce_04006760.1', 'Pce_04006740.1', 'Pce_04006650.1', 'Pce_04006620.1', 'Pce_04006610.1', 'Pce_04006540.1', 'Pce_04006460.1', 'Pce_04006450.1', 'Pce_04006440.1', 'Pce_04006420.1', 'Pce_04006400.1', 'Pce_04006390.1', 'Pce_04006290.1', 'Pce_04006260.1', 'Pce_04006240.1', 'Pce_04006220.1', 'Pce_04006130.1', 'Pce_04005990.1', 'Pce_04006020.1', 'P…	Chr_4		Pcan|003G001440.mRNA.1	48.1006	149.691	XP_025081296.1proteasome subunit alpha type-2	P:ubiquitin-dependent protein catabolic process
['rbh6way_Bpu_Mco_Pca_Pdi_Pma_Ppe_1447', 'rbh6way_Bpu_Mco_Pca_Pdi_Pma_Ppe_1448', 'rbh6way_Bpu_Mco_Pca_Pdi_Pma_Ppe_1449', 'rbh6way_Bpu_Mco_Pca_Pdi_Pma_Ppe_1450', 'rbh6way_Bpu_Mco_Pca_Pdi_Pma_Ppe_1460', 'rbh6way_Bpu_Mco_Pca_Pdi_Pma_Ppe_1461', 'rbh6way_Bpu_Mco_Pca_Pdi_Pma_Ppe_1462', 'rbh6way_Bpu_Mco_Pca_Pdi_Pma_Ppe_1463', 'rbh6way_Bpu_Mco_Pca_Pdi_Pma_Ppe_1464', 'rbh6way_Bpu_Mco_Pca_Pdi_Pma_Ppe_1465'…	Bpu_Mco_Pca_Pdi_Pma_Ppe_16	118	1.5e-05	['Bpur0020850.1', 'Bpur0020830.1', 'Bpur0154480.1', 'Bpur0154950.1', 'Bpur0020930.1', 'Bpur0017280.1', 'Bpur0017300.1', 'Bpur0017310.1', 'Bpur0154760.1', 'Bpur0021230.1', 'Bpur0154320.1', 'Bpur0021060.1', 'Bpur0154190.1', 'Bpur0154210.1', 'Bpur0154220.1', 'Bpur0154240.1', 'Bpur0152040.1', 'Bpur0152000.1', 'Bpur0152090.1', 'Bpur0152070.1', 'Bpur0152230.1', 'Bpur0152250.1', 'Bpur0153770.1', 'Bpur01…	CM054181.1	['Mcor|003G000812.mRNA.1', 'Mcor|003G000813.mRNA.1', 'Mcor|003G000816.mRNA.1', 'Mcor|003G000817.mRNA.1', 'Mcor|003G000859.mRNA.1', 'Mcor|003G000862.mRNA.1', 'Mcor|003G000863.mRNA.1', 'Mcor|003G000866.mRNA.1', 'Mcor|003G000868.mRNA.7', 'Mcor|003G000874.mRNA.1', 'Mcor|003G000877.mRNA.1', 'Mcor|003G000887.mRNA.1', 'Mcor|003G000904.mRNA.1', 'Mcor|003G000907.mRNA.1', 'Mcor|003G000908.mRNA.1', 'Mcor|00…	chr3	['Pcan|003G001163.mRNA.1', 'Pcan|003G001164.mRNA.1', 'Pcan|003G001167.mRNA.1', 'Pcan|003G001168.mRNA.1', 'Pcan|003G001159.mRNA.1', 'Pcan|003G001150.mRNA.1', 'Pcan|003G001152.mRNA.1', 'Pcan|003G001153.mRNA.1', 'Pcan|003G001156.mRNA.3', 'Pcan|003G001145.mRNA.1', 'Pcan|003G001142.mRNA.1', 'Pcan|003G001130.mRNA.1', 'Pcan|003G001110.mRNA.1', 'Pcan|003G001107.mRNA.1', 'Pcan|003G001106.mRNA.1', 'Pcan|00…	chr3	['Pdif|002G001144.mRNA.1', 'Pdif|002G001145.mRNA.1', 'Pdif|002G001149.mRNA.1', 'Pdif|002G001150.mRNA.1', 'Pdif|002G001137.mRNA.1', 'Pdif|002G001132.mRNA.1', 'Pdif|002G001133.mRNA.1', 'Pdif|002G001134.mRNA.1', 'Pdif|002G001136.mRNA.1', 'Pdif|002G001117.mRNA.1', 'Pdif|002G001119.mRNA.1', 'Pdif|002G001113.mRNA.1', 'Pdif|002G001101.mRNA.1', 'Pdif|002G001099.mRNA.1', 'Pdif|002G001098.mRNA.1', 'Pdif|00…	chr2	['Pmac|002G001219.mRNA.1', 'Pmac|002G001220.mRNA.1', 'Pmac|002G001224.mRNA.1', 'Pmac|002G001225.mRNA.1', 'Pmac|002G001214.mRNA.1', 'Pmac|002G001209.mRNA.1', 'Pmac|002G001210.mRNA.1', 'Pmac|002G001211.mRNA.1', 'Pmac|002G001213.mRNA.2', 'Pmac|002G001204.mRNA.1', 'Pmac|002G001201.mRNA.1', 'Pmac|002G001191.mRNA.1', 'Pmac|002G001176.mRNA.1', 'Pmac|002G001174.mRNA.1', 'Pmac|002G001173.mRNA.1', 'Pmac|00…	chr2	['Pce_11003550.1', 'Pce_11003560.1', 'Pce_11003590.1', 'Pce_11003600.1', 'Pce_11003480.1', 'Pce_11003350.1', 'Pce_11003370.1', 'Pce_11003390.1', 'Pce_11003420.1', 'Pce_11003290.1', 'Pce_11003150.1', 'Pce_11003250.1', 'Pce_11002820.1', 'Pce_11008830.1', 'Pce_11008840.1', 'Pce_11008870.1', 'Pce_11008920.1', 'Pce_11008940.1', 'Pce_11008970.1', 'Pce_11008980.1', 'Pce_11009230.1', 'Pce_11009200.1', 'P…	Chr_11		Pcan|003G000551.mRNA.2	47.6247	113.451	XP_005110472.1serine-rich adhesin for platelets	P:negative regulation of transcription by RNA polymerase II
['rbh6way_Bpu_Mco_Pca_Pdi_Pma_Ppe_4647', 'rbh6way_Bpu_Mco_Pca_Pdi_Pma_Ppe_4648', 'rbh6way_Bpu_Mco_Pca_Pdi_Pma_Ppe_4649', 'rbh6way_Bpu_Mco_Pca_Pdi_Pma_Ppe_4650', 'rbh6way_Bpu_Mco_Pca_Pdi_Pma_Ppe_4651', 'rbh6way_Bpu_Mco_Pca_Pdi_Pma_Ppe_4652', 'rbh6way_Bpu_Mco_Pca_Pdi_Pma_Ppe_4653', 'rbh6way_Bpu_Mco_Pca_Pdi_Pma_Ppe_4654', 'rbh6way_Bpu_Mco_Pca_Pdi_Pma_Ppe_4655', 'rbh6way_Bpu_Mco_Pca_Pdi_Pma_Ppe_4656'…	Bpu_Mco_Pca_Pdi_Pma_Ppe_17	118	1.5e-05	['Bpur0184340.1', 'Bpur0184410.1', 'Bpur0184400.1', 'Bpur0184270.1', 'Bpur0184610.1', 'Bpur0184630.1', 'Bpur0204250.1', 'Bpur0204260.1', 'Bpur0204360.1', 'Bpur0204370.1', 'Bpur0204380.1', 'Bpur0204390.1', 'Bpur0204420.1', 'Bpur0204470.1', 'Bpur0204480.1', 'Bpur0204500.1', 'Bpur0167360.1', 'Bpur0167350.1', 'Bpur0167340.1', 'Bpur0204520.1', 'Bpur0167280.1', 'Bpur0167290.1', 'Bpur0204580.1', 'Bpur02…	CM054179.1	['Mcor|010G000007.mRNA.1', 'Mcor|010G000008.mRNA.1', 'Mcor|010G000009.mRNA.2', 'Mcor|010G000013.mRNA.1', 'Mcor|010G000064.mRNA.1', 'Mcor|010G000070.mRNA.1', 'Mcor|010G000149.mRNA.1', 'Mcor|010G000150.mRNA.1', 'Mcor|010G000154.mRNA.1', 'Mcor|010G000155.mRNA.1', 'Mcor|010G000156.mRNA.1', 'Mcor|010G000157.mRNA.1', 'Mcor|010G000158.mRNA.1', 'Mcor|010G000160.mRNA.1', 'Mcor|010G000161.mRNA.1', 'Mcor|01…	chr10	['Pcan|009G001573.mRNA.1', 'Pcan|009G001572.mRNA.1', 'Pcan|009G001571.mRNA.3', 'Pcan|009G001569.mRNA.1', 'Pcan|009G001538.mRNA.1', 'Pcan|009G001534.mRNA.1', 'Pcan|009G001413.mRNA.1', 'Pcan|009G001412.mRNA.1', 'Pcan|009G001410.mRNA.2', 'Pcan|009G001409.mRNA.1', 'Pcan|009G001407.mRNA.1', 'Pcan|009G001406.mRNA.2', 'Pcan|009G001404.mRNA.1', 'Pcan|009G001402.mRNA.1', 'Pcan|009G001401.mRNA.1', 'Pcan|00…	chr9	['Pdif|003G000006.mRNA.1', 'Pdif|003G000007.mRNA.1', 'Pdif|003G000008.mRNA.2', 'Pdif|003G000012.mRNA.1', 'Pdif|003G000053.mRNA.1', 'Pdif|003G000056.mRNA.1', 'Pdif|003G000251.mRNA.1', 'Pdif|003G000252.mRNA.1', 'Pdif|003G000256.mRNA.1', 'Pdif|003G000257.mRNA.1', 'Pdif|003G000258.mRNA.1', 'Pdif|003G000259.mRNA.1', 'Pdif|003G000260.mRNA.1', 'Pdif|003G000262.mRNA.1', 'Pdif|003G000263.mRNA.1', 'Pdif|00…	chr3	['Pmac|011G001367.mRNA.1', 'Pmac|011G001366.mRNA.1', 'Pmac|011G001365.mRNA.1', 'Pmac|011G001362.mRNA.1', 'Pmac|011G001331.mRNA.1', 'Pmac|011G001327.mRNA.1', 'Pmac|011G001258.mRNA.1', 'Pmac|011G001257.mRNA.1', 'Pmac|011G001252.mRNA.2', 'Pmac|011G001251.mRNA.1', 'Pmac|011G001250.mRNA.1', 'Pmac|011G001249.mRNA.1', 'Pmac|011G001247.mRNA.2', 'Pmac|011G001245.mRNA.1', 'Pmac|011G001244.mRNA.1', 'Pmac|01…	chr11	['Pce_14000070.1', 'Pce_14000080.1', 'Pce_14000090.1', 'Pce_14000130.1', 'Pce_14000400.1', 'Pce_14000560.1', 'Pce_14001220.2', 'Pce_14001230.1', 'Pce_14001330.1', 'Pce_14001340.1', 'Pce_14001350.1', 'Pce_14001370.1', 'Pce_14001390.1', 'Pce_14001410.1', 'Pce_14001420.1', 'Pce_14001450.1', 'Pce_14001490.1', 'Pce_14001660.1', 'Pce_14001670.1', 'Pce_14001780.1', 'Pce_14001820.1', 'Pce_14001830.5', 'P…	Chr_14		Pcan|003G001096.mRNA.1	46.8059	82.1629	XP_025084182.1signal recognition particle 19 kDa protein-like	P:SRP-dependent cotranslational protein targeting to membrane, signal sequence recognition
																	Pcan|003G001162.mRNA.1	37.1713	119.854	XP_025081511.1pyruvate kinase PKM-like isoform X2	P:glycolytic process
																	Pcan|003G001332.mRNA.1	35.4424	111.265	XP_025078594.1proliferation-associated protein 2G4-like	F:DNA binding
																	Pcan|003G001014.mRNA.1	33.7921	96.4061	XP_025081955.1transcription initiation factor IIA subunit 2-like	P:transcription initiation at RNA polymerase II promoter
ALGs cluster from 5 Ampullariidae species
rbh	gene_group	count	alpha	Mco_gene	Mco_chr	Pca_gene	Pca_chr	Pdi_gene	Pdi_chr	Pma_gene	Pma_chr	Ppe_gene	Ppe_chr
['rbh5way_Mco_Pca_Pdi_Pma_Ppe_922', 'rbh5way_Mco_Pca_Pdi_Pma_Ppe_923', 'rbh5way_Mco_Pca_Pdi_Pma_Ppe_924', 'rbh5way_Mco_Pca_Pdi_Pma_Ppe_925', 'rbh5way_Mco_Pca_Pdi_Pma_Ppe_926', 'rbh5way_Mco_Pca_Pdi_Pma_Ppe_927', 'rbh5way_Mco_Pca_Pdi_Pma_Ppe_928', 'rbh5way_Mco_Pca_Pdi_Pma_Ppe_929', 'rbh5way_Mco_Pca_Pdi_Pma_Ppe_930', 'rbh5way_Mco_Pca_Pdi_Pma_Ppe_931', 'rbh5way_Mco_Pca_Pdi_Pma_Ppe_932', 'rbh5way_Mco_…	Mco_Pca_Pdi_Pma_Ppe_1	919	1e-06	['Mcor|002G000044.mRNA.1', 'Mcor|002G000045.mRNA.1', 'Mcor|002G000043.mRNA.1', 'Mcor|002G000042.mRNA.1', 'Mcor|002G000041.mRNA.1', 'Mcor|002G000040.mRNA.1', 'Mcor|002G000031.mRNA.1', 'Mcor|002G000028.mRNA.1', 'Mcor|002G000027.mRNA.4', 'Mcor|002G000026.mRNA.1', 'Mcor|002G000025.mRNA.1', 'Mcor|002G000024.mRNA.1', 'Mcor|002G000023.mRNA.1', 'Mcor|002G000022.mRNA.1', 'Mcor|002G000020.mRNA.1', 'Mcor|00…	chr2	['Pcan|002G000004.mRNA.1', 'Pcan|002G000005.mRNA.2', 'Pcan|002G000006.mRNA.2', 'Pcan|002G000008.mRNA.1', 'Pcan|002G000010.mRNA.1', 'Pcan|002G000011.mRNA.1', 'Pcan|002G000020.mRNA.1', 'Pcan|002G000023.mRNA.1', 'Pcan|002G000024.mRNA.1', 'Pcan|002G000025.mRNA.1', 'Pcan|002G000026.mRNA.1', 'Pcan|002G000027.mRNA.1', 'Pcan|002G000028.mRNA.1', 'Pcan|002G000029.mRNA.1', 'Pcan|002G000032.mRNA.1', 'Pcan|00…	chr2	['Pdif|004G000032.mRNA.1', 'Pdif|004G000033.mRNA.1', 'Pdif|004G000031.mRNA.1', 'Pdif|004G000029.mRNA.3', 'Pdif|004G000028.mRNA.1', 'Pdif|004G000027.mRNA.1', 'Pdif|004G000022.mRNA.1', 'Pdif|004G000019.mRNA.1', 'Pdif|004G000018.mRNA.1', 'Pdif|004G000017.mRNA.1', 'Pdif|004G000016.mRNA.1', 'Pdif|004G000015.mRNA.1', 'Pdif|004G000014.mRNA.1', 'Pdif|004G000013.mRNA.1', 'Pdif|004G000010.mRNA.1', 'Pdif|00…	chr4	['Pmac|003G002016.mRNA.1', 'Pmac|003G002017.mRNA.1', 'Pmac|003G002015.mRNA.4', 'Pmac|003G002013.mRNA.1', 'Pmac|003G002011.mRNA.1', 'Pmac|003G002010.mRNA.1', 'Pmac|003G001997.mRNA.1', 'Pmac|003G001994.mRNA.1', 'Pmac|003G001993.mRNA.1', 'Pmac|003G001992.mRNA.1', 'Pmac|003G001991.mRNA.1', 'Pmac|003G001990.mRNA.1', 'Pmac|003G001989.mRNA.1', 'Pmac|003G001988.mRNA.1', 'Pmac|003G001985.mRNA.1', 'Pmac|00…	chr3	['Pce_12000800.2', 'Pce_12000820.1', 'Pce_12000790.1', 'Pce_12000770.1', 'Pce_12000730.1', 'Pce_12000710.1', 'Pce_12000530.1', 'Pce_12000460.1', 'Pce_12000440.1', 'Pce_12000400.1', 'Pce_12000390.1', 'Pce_12000380.1', 'Pce_12000370.1', 'Pce_12000360.1', 'Pce_12000330.1', 'Pce_12000280.1', 'Pce_12000100.1', 'Pce_12000030.1', 'Pce_12000020.1', 'Pce_12000010.1', 'Pce_12000830.1', 'Pce_12000840.1', 'P…	Chr_12
['rbh5way_Mco_Pca_Pdi_Pma_Ppe_5', 'rbh5way_Mco_Pca_Pdi_Pma_Ppe_6', 'rbh5way_Mco_Pca_Pdi_Pma_Ppe_7', 'rbh5way_Mco_Pca_Pdi_Pma_Ppe_8', 'rbh5way_Mco_Pca_Pdi_Pma_Ppe_9', 'rbh5way_Mco_Pca_Pdi_Pma_Ppe_10', 'rbh5way_Mco_Pca_Pdi_Pma_Ppe_11', 'rbh5way_Mco_Pca_Pdi_Pma_Ppe_12', 'rbh5way_Mco_Pca_Pdi_Pma_Ppe_13', 'rbh5way_Mco_Pca_Pdi_Pma_Ppe_14', 'rbh5way_Mco_Pca_Pdi_Pma_Ppe_15', 'rbh5way_Mco_Pca_Pdi_Pma_Ppe_…	Mco_Pca_Pdi_Pma_Ppe_2	909	1e-06	['Mcor|001G000008.mRNA.1', 'Mcor|001G000011.mRNA.2', 'Mcor|001G000013.mRNA.1', 'Mcor|001G000014.mRNA.1', 'Mcor|001G000016.mRNA.1', 'Mcor|001G000019.mRNA.1', 'Mcor|001G000022.mRNA.1', 'Mcor|001G000026.mRNA.1', 'Mcor|001G000029.mRNA.1', 'Mcor|001G000030.mRNA.1', 'Mcor|001G000031.mRNA.1', 'Mcor|001G000044.mRNA.1', 'Mcor|001G000047.mRNA.1', 'Mcor|001G000049.mRNA.1', 'Mcor|001G000059.mRNA.1', 'Mcor|00…	chr1	['Pcan|001G000009.mRNA.1', 'Pcan|001G000013.mRNA.1', 'Pcan|001G000017.mRNA.1', 'Pcan|001G000018.mRNA.1', 'Pcan|001G000019.mRNA.1', 'Pcan|001G000021.mRNA.1', 'Pcan|001G000023.mRNA.1', 'Pcan|001G000024.mRNA.1', 'Pcan|001G000026.mRNA.1', 'Pcan|001G000027.mRNA.1', 'Pcan|001G000028.mRNA.1', 'Pcan|001G000039.mRNA.1', 'Pcan|001G000041.mRNA.1', 'Pcan|001G000043.mRNA.1', 'Pcan|001G000052.mRNA.1', 'Pcan|00…	chr1	['Pdif|001G000005.mRNA.1', 'Pdif|001G000009.mRNA.1', 'Pdif|001G000011.mRNA.1', 'Pdif|001G000012.mRNA.1', 'Pdif|001G000013.mRNA.1', 'Pdif|001G000015.mRNA.1', 'Pdif|001G000018.mRNA.1', 'Pdif|001G000022.mRNA.1', 'Pdif|001G000024.mRNA.1', 'Pdif|001G000025.mRNA.1', 'Pdif|001G000026.mRNA.1', 'Pdif|001G000031.mRNA.1', 'Pdif|001G000032.mRNA.1', 'Pdif|001G000034.mRNA.1', 'Pdif|001G000038.mRNA.1', 'Pdif|00…	chr1	['Pmac|001G000012.mRNA.1', 'Pmac|001G000017.mRNA.1', 'Pmac|001G000021.mRNA.1', 'Pmac|001G000022.mRNA.1', 'Pmac|001G000023.mRNA.1', 'Pmac|001G000027.mRNA.1', 'Pmac|001G000030.mRNA.1', 'Pmac|001G000032.mRNA.1', 'Pmac|001G000035.mRNA.1', 'Pmac|001G000036.mRNA.1', 'Pmac|001G000037.mRNA.1', 'Pmac|001G000044.mRNA.1', 'Pmac|001G000045.mRNA.1', 'Pmac|001G000049.mRNA.4', 'Pmac|001G000060.mRNA.1', 'Pmac|00…	chr1	['Pce_09024410.1', 'Pce_09024320.2', 'Pce_09024270.4', 'Pce_09024250.1', 'Pce_09024220.1', 'Pce_09024120.1', 'Pce_09024000.1', 'Pce_09023930.1', 'Pce_09023910.1', 'Pce_09023900.2', 'Pce_09023870.1', 'Pce_09023670.1', 'Pce_09023600.1', 'Pce_09023560.1', 'Pce_09023370.1', 'Pce_09023350.1', 'Pce_09023340.1', 'Pce_09023330.2', 'Pce_09023320.1', 'Pce_09023300.1', 'Pce_09023210.1', 'Pce_09023200.1', 'P…	Chr_9				GO enrichment results of Pomacea canaliculata in MLG20 insertion
['rbh5way_Mco_Pca_Pdi_Pma_Ppe_3436', 'rbh5way_Mco_Pca_Pdi_Pma_Ppe_3437', 'rbh5way_Mco_Pca_Pdi_Pma_Ppe_3438', 'rbh5way_Mco_Pca_Pdi_Pma_Ppe_3439', 'rbh5way_Mco_Pca_Pdi_Pma_Ppe_3440', 'rbh5way_Mco_Pca_Pdi_Pma_Ppe_3441', 'rbh5way_Mco_Pca_Pdi_Pma_Ppe_3442', 'rbh5way_Mco_Pca_Pdi_Pma_Ppe_3443', 'rbh5way_Mco_Pca_Pdi_Pma_Ppe_3444', 'rbh5way_Mco_Pca_Pdi_Pma_Ppe_3445', 'rbh5way_Mco_Pca_Pdi_Pma_Ppe_3446', 'r…	Mco_Pca_Pdi_Pma_Ppe_3	853	1e-06	['Mcor|005G000340.mRNA.1', 'Mcor|005G000339.mRNA.2', 'Mcor|005G000335.mRNA.1', 'Mcor|005G000334.mRNA.1', 'Mcor|005G000332.mRNA.1', 'Mcor|005G000331.mRNA.1', 'Mcor|005G000328.mRNA.1', 'Mcor|005G000322.mRNA.2', 'Mcor|005G000321.mRNA.5', 'Mcor|005G000319.mRNA.1', 'Mcor|005G000316.mRNA.1', 'Mcor|005G000315.mRNA.1', 'Mcor|005G000310.mRNA.1', 'Mcor|005G000309.mRNA.1', 'Mcor|005G000308.mRNA.1', 'Mcor|00…	chr5	['Pcan|005G000003.mRNA.1', 'Pcan|005G000004.mRNA.1', 'Pcan|005G000007.mRNA.1', 'Pcan|005G000008.mRNA.1', 'Pcan|005G000010.mRNA.1', 'Pcan|005G000011.mRNA.1', 'Pcan|005G000013.mRNA.1', 'Pcan|005G000018.mRNA.1', 'Pcan|005G000020.mRNA.1', 'Pcan|005G000021.mRNA.1', 'Pcan|005G000023.mRNA.1', 'Pcan|005G000025.mRNA.1', 'Pcan|005G000032.mRNA.1', 'Pcan|005G000033.mRNA.1', 'Pcan|005G000034.mRNA.1', 'Pcan|00…	chr5	['Pdif|005G000303.mRNA.1', 'Pdif|005G000302.mRNA.1', 'Pdif|005G000299.mRNA.1', 'Pdif|005G000298.mRNA.1', 'Pdif|005G000295.mRNA.1', 'Pdif|005G000294.mRNA.1', 'Pdif|005G000292.mRNA.1', 'Pdif|005G000286.mRNA.1', 'Pdif|005G000284.mRNA.1', 'Pdif|005G000283.mRNA.1', 'Pdif|005G000282.mRNA.1', 'Pdif|005G000281.mRNA.1', 'Pdif|005G000275.mRNA.1', 'Pdif|005G000274.mRNA.1', 'Pdif|005G000272.mRNA.2', 'Pdif|00…	chr5	['Pmac|005G000334.mRNA.1', 'Pmac|005G000333.mRNA.1', 'Pmac|005G000330.mRNA.1', 'Pmac|005G000329.mRNA.1', 'Pmac|005G000327.mRNA.1', 'Pmac|005G000326.mRNA.1', 'Pmac|005G000324.mRNA.1', 'Pmac|005G000319.mRNA.1', 'Pmac|005G000317.mRNA.1', 'Pmac|005G000316.mRNA.1', 'Pmac|005G000314.mRNA.1', 'Pmac|005G000313.mRNA.1', 'Pmac|005G000309.mRNA.1', 'Pmac|005G000307.mRNA.1', 'Pmac|005G000306.mRNA.1', 'Pmac|00…	chr5	['Pce_04016430.1', 'Pce_04016440.1', 'Pce_04016460.1', 'Pce_04016470.1', 'Pce_04016490.1', 'Pce_04016500.1', 'Pce_04016520.1', 'Pce_04016570.1', 'Pce_04016580.1', 'Pce_04016590.1', 'Pce_04016610.1', 'Pce_04016620.1', 'Pce_04016680.1', 'Pce_04016710.1', 'Pce_04016720.1', 'Pce_04016730.1', 'Pce_04016740.1', 'Pce_04016750.1', 'Pce_04016770.1', 'Pce_04016790.1', 'Pce_04016800.1', 'Pce_04016810.1', 'P…	Chr_4				ID	Description	GeneRatio	BgRatio	pvalue	p.adjust	qvalue	geneID	Count
['rbh5way_Mco_Pca_Pdi_Pma_Ppe_2638', 'rbh5way_Mco_Pca_Pdi_Pma_Ppe_2639', 'rbh5way_Mco_Pca_Pdi_Pma_Ppe_2640', 'rbh5way_Mco_Pca_Pdi_Pma_Ppe_2641', 'rbh5way_Mco_Pca_Pdi_Pma_Ppe_2642', 'rbh5way_Mco_Pca_Pdi_Pma_Ppe_2643', 'rbh5way_Mco_Pca_Pdi_Pma_Ppe_2644', 'rbh5way_Mco_Pca_Pdi_Pma_Ppe_2645', 'rbh5way_Mco_Pca_Pdi_Pma_Ppe_2646', 'rbh5way_Mco_Pca_Pdi_Pma_Ppe_2647', 'rbh5way_Mco_Pca_Pdi_Pma_Ppe_2648', 'r…	Mco_Pca_Pdi_Pma_Ppe_4	791	1e-06	['Mcor|004G001453.mRNA.1', 'Mcor|004G001449.mRNA.1', 'Mcor|004G001447.mRNA.1', 'Mcor|004G001441.mRNA.1', 'Mcor|004G001440.mRNA.1', 'Mcor|004G001439.mRNA.1', 'Mcor|004G001275.mRNA.1', 'Mcor|004G001278.mRNA.1', 'Mcor|004G001279.mRNA.1', 'Mcor|004G001420.mRNA.1', 'Mcor|004G001417.mRNA.2', 'Mcor|004G001416.mRNA.1', 'Mcor|004G001414.mRNA.1', 'Mcor|004G001413.mRNA.1', 'Mcor|004G001411.mRNA.1', 'Mcor|00…	chr4	['Pcan|004G000020.mRNA.1', 'Pcan|004G000022.mRNA.1', 'Pcan|004G000023.mRNA.1', 'Pcan|004G000028.mRNA.1', 'Pcan|004G000030.mRNA.1', 'Pcan|004G000031.mRNA.1', 'Pcan|004G000033.mRNA.1', 'Pcan|004G000036.mRNA.1', 'Pcan|004G000037.mRNA.1', 'Pcan|004G000041.mRNA.1', 'Pcan|004G000042.mRNA.1', 'Pcan|004G000043.mRNA.1', 'Pcan|004G000044.mRNA.1', 'Pcan|004G000048.mRNA.1', 'Pcan|004G000049.mRNA.1', 'Pcan|00…	chr4	['Pdif|006G000010.mRNA.1', 'Pdif|006G000013.mRNA.1', 'Pdif|006G000014.mRNA.1', 'Pdif|006G000023.mRNA.1', 'Pdif|006G000025.mRNA.1', 'Pdif|006G000026.mRNA.1', 'Pdif|006G000029.mRNA.1', 'Pdif|006G000032.mRNA.2', 'Pdif|006G000033.mRNA.1', 'Pdif|006G000039.mRNA.1', 'Pdif|006G000041.mRNA.1', 'Pdif|006G000042.mRNA.1', 'Pdif|006G000043.mRNA.1', 'Pdif|006G000044.mRNA.2', 'Pdif|006G000047.mRNA.1', 'Pdif|00…	chr6	['Pmac|004G000016.mRNA.1', 'Pmac|004G000019.mRNA.1', 'Pmac|004G000021.mRNA.1', 'Pmac|004G000028.mRNA.1', 'Pmac|004G000030.mRNA.1', 'Pmac|004G000031.mRNA.1', 'Pmac|004G000033.mRNA.1', 'Pmac|004G000036.mRNA.1', 'Pmac|004G000037.mRNA.1', 'Pmac|004G000041.mRNA.1', 'Pmac|004G000043.mRNA.1', 'Pmac|004G000044.mRNA.1', 'Pmac|004G000047.mRNA.1', 'Pmac|004G000048.mRNA.2', 'Pmac|004G000051.mRNA.1', 'Pmac|00…	chr4	['Pce_08017770.1', 'Pce_08017730.1', 'Pce_08017700.1', 'Pce_08017530.1', 'Pce_08017520.1', 'Pce_08017500.1', 'Pce_08003870.1', 'Pce_08003940.1', 'Pce_08003950.1', 'Pce_08004420.2', 'Pce_08004410.1', 'Pce_08004400.2', 'Pce_08004380.1', 'Pce_08004350.1', 'Pce_08004310.2', 'Pce_08004220.1', 'Pce_08004210.1', 'Pce_08004190.1', 'Pce_08004180.1', 'Pce_08004160.1', 'Pce_08004100.1', 'Pce_08004060.1', 'P…	Chr_8				P:GO:0006357	P:regulation of transcription by RNA polymerase II	20/235	489/15378	6.41567e-05	0.020466	0.0199223	Pcan|003G000991.mRNA.1/Pcan|003G000933.mRNA.1/Pcan|003G000790.mRNA.1/Pcan|003G000105.mRNA.1/Pcan|003G000215.mRNA.1/Pcan|003G000230.mRNA.1/Pcan|003G000233.mRNA.2/Pcan|003G001492.mRNA.1/Pcan|003G001496.mRNA.1/Pcan|003G001175.mRNA.1/Pcan|003G001224.mRNA.1/Pcan|003G001231.mRNA.2/Pcan|003G001245.mRNA.1/Pcan|003G001423.mRNA.1/Pcan|003G001467.mRNA.1/Pcan|003G000663.mRNA.1/Pcan|003G000631.mRNA.1/Pcan|003…	20
['rbh5way_Mco_Pca_Pdi_Pma_Ppe_1850', 'rbh5way_Mco_Pca_Pdi_Pma_Ppe_1852', 'rbh5way_Mco_Pca_Pdi_Pma_Ppe_1853', 'rbh5way_Mco_Pca_Pdi_Pma_Ppe_1854', 'rbh5way_Mco_Pca_Pdi_Pma_Ppe_1855', 'rbh5way_Mco_Pca_Pdi_Pma_Ppe_1856', 'rbh5way_Mco_Pca_Pdi_Pma_Ppe_1857', 'rbh5way_Mco_Pca_Pdi_Pma_Ppe_1858', 'rbh5way_Mco_Pca_Pdi_Pma_Ppe_1859', 'rbh5way_Mco_Pca_Pdi_Pma_Ppe_1860', 'rbh5way_Mco_Pca_Pdi_Pma_Ppe_1861', 'r…	Mco_Pca_Pdi_Pma_Ppe_5	783	1e-06	['Mcor|003G002019.mRNA.1', 'Mcor|003G002013.mRNA.1', 'Mcor|003G002012.mRNA.1', 'Mcor|003G002010.mRNA.1', 'Mcor|003G002008.mRNA.1', 'Mcor|003G002007.mRNA.1', 'Mcor|003G002006.mRNA.1', 'Mcor|003G002005.mRNA.1', 'Mcor|003G001998.mRNA.1', 'Mcor|003G001995.mRNA.1', 'Mcor|003G001990.mRNA.1', 'Mcor|003G001987.mRNA.1', 'Mcor|003G001986.mRNA.1', 'Mcor|003G001983.mRNA.1', 'Mcor|003G001982.mRNA.1', 'Mcor|00…	chr3	['Pcan|003G000005.mRNA.1', 'Pcan|003G000010.mRNA.1', 'Pcan|003G000011.mRNA.1', 'Pcan|003G000014.mRNA.3', 'Pcan|003G000015.mRNA.1', 'Pcan|003G000018.mRNA.1', 'Pcan|003G000019.mRNA.1', 'Pcan|003G000021.mRNA.1', 'Pcan|003G000024.mRNA.1', 'Pcan|003G000027.mRNA.1', 'Pcan|003G000028.mRNA.1', 'Pcan|003G000031.mRNA.1', 'Pcan|003G000032.mRNA.1', 'Pcan|003G000035.mRNA.2', 'Pcan|003G000036.mRNA.1', 'Pcan|00…	chr3	['Pdif|002G000005.mRNA.1', 'Pdif|002G000010.mRNA.1', 'Pdif|002G000011.mRNA.1', 'Pdif|002G000012.mRNA.1', 'Pdif|002G000013.mRNA.1', 'Pdif|002G000014.mRNA.1', 'Pdif|002G000015.mRNA.1', 'Pdif|002G000016.mRNA.1', 'Pdif|002G000019.mRNA.1', 'Pdif|002G000022.mRNA.3', 'Pdif|002G000024.mRNA.1', 'Pdif|002G000028.mRNA.1', 'Pdif|002G000029.mRNA.1', 'Pdif|002G000032.mRNA.1', 'Pdif|002G000033.mRNA.1', 'Pdif|00…	chr2	['Pmac|002G000005.mRNA.2', 'Pmac|002G000010.mRNA.1', 'Pmac|002G000011.mRNA.1', 'Pmac|002G000012.mRNA.1', 'Pmac|002G000014.mRNA.1', 'Pmac|002G000016.mRNA.1', 'Pmac|002G000017.mRNA.3', 'Pmac|002G000018.mRNA.1', 'Pmac|002G000022.mRNA.1', 'Pmac|002G000026.mRNA.1', 'Pmac|002G000033.mRNA.1', 'Pmac|002G000037.mRNA.1', 'Pmac|002G000038.mRNA.1', 'Pmac|002G000041.mRNA.1', 'Pmac|002G000042.mRNA.1', 'Pmac|00…	chr2	['Pce_11000050.2', 'Pce_11000130.1', 'Pce_11000140.1', 'Pce_11000150.1', 'Pce_11000170.2', 'Pce_11000190.1', 'Pce_11000200.3', 'Pce_11000230.1', 'Pce_11000260.1', 'Pce_11000320.1', 'Pce_11000420.1', 'Pce_11000430.1', 'Pce_11000440.1', 'Pce_11000470.1', 'Pce_11000480.1', 'Pce_11000490.1', 'Pce_11000530.1', 'Pce_11000540.1', 'Pce_11000550.1', 'Pce_11000590.1', 'Pce_11000580.1', 'Pce_11000640.1', 'P…	Chr_11				F:GO:0000978	F:RNA polymerase II cis-regulatory region sequence-specific DNA binding	12/235	275/15378	0.00109832	0.175182	0.170529	Pcan|003G001099.mRNA.1/Pcan|003G000991.mRNA.1/Pcan|003G000933.mRNA.1/Pcan|003G000215.mRNA.1/Pcan|003G000233.mRNA.2/Pcan|003G001496.mRNA.1/Pcan|003G001224.mRNA.1/Pcan|003G001231.mRNA.2/Pcan|003G001424.mRNA.1/Pcan|003G001467.mRNA.1/Pcan|003G000663.mRNA.1/Pcan|003G000572.mRNA.1	12
['rbh5way_Mco_Pca_Pdi_Pma_Ppe_4868', 'rbh5way_Mco_Pca_Pdi_Pma_Ppe_4869', 'rbh5way_Mco_Pca_Pdi_Pma_Ppe_4870', 'rbh5way_Mco_Pca_Pdi_Pma_Ppe_4871', 'rbh5way_Mco_Pca_Pdi_Pma_Ppe_4872', 'rbh5way_Mco_Pca_Pdi_Pma_Ppe_4873', 'rbh5way_Mco_Pca_Pdi_Pma_Ppe_4874', 'rbh5way_Mco_Pca_Pdi_Pma_Ppe_4875', 'rbh5way_Mco_Pca_Pdi_Pma_Ppe_4876', 'rbh5way_Mco_Pca_Pdi_Pma_Ppe_4877', 'rbh5way_Mco_Pca_Pdi_Pma_Ppe_4878', 'r…	Mco_Pca_Pdi_Pma_Ppe_6	711	1e-06	['Mcor|007G001403.mRNA.1', 'Mcor|007G001404.mRNA.1', 'Mcor|007G001407.mRNA.1', 'Mcor|007G001408.mRNA.1', 'Mcor|007G001409.mRNA.1', 'Mcor|007G001410.mRNA.2', 'Mcor|007G001411.mRNA.1', 'Mcor|007G001412.mRNA.2', 'Mcor|007G001414.mRNA.1', 'Mcor|007G001415.mRNA.1', 'Mcor|007G001417.mRNA.2', 'Mcor|007G001418.mRNA.1', 'Mcor|007G001422.mRNA.1', 'Mcor|007G001424.mRNA.1', 'Mcor|007G001425.mRNA.1', 'Mcor|00…	chr7	['Pcan|007G000001.mRNA.1', 'Pcan|007G000002.mRNA.2', 'Pcan|007G000004.mRNA.1', 'Pcan|007G000005.mRNA.1', 'Pcan|007G000006.mRNA.1', 'Pcan|007G000008.mRNA.1', 'Pcan|007G000009.mRNA.1', 'Pcan|007G000010.mRNA.3', 'Pcan|007G000011.mRNA.1', 'Pcan|007G000012.mRNA.1', 'Pcan|007G000014.mRNA.1', 'Pcan|007G000015.mRNA.1', 'Pcan|007G000017.mRNA.1', 'Pcan|007G000018.mRNA.1', 'Pcan|007G000019.mRNA.1', 'Pcan|00…	chr7	['Pdif|009G000126.mRNA.1', 'Pdif|009G000125.mRNA.1', 'Pdif|009G000123.mRNA.2', 'Pdif|009G000122.mRNA.1', 'Pdif|009G000121.mRNA.2', 'Pdif|009G000118.mRNA.1', 'Pdif|009G000116.mRNA.1', 'Pdif|009G000115.mRNA.1', 'Pdif|009G000114.mRNA.1', 'Pdif|009G000112.mRNA.1', 'Pdif|009G000110.mRNA.1', 'Pdif|009G000109.mRNA.1', 'Pdif|009G000106.mRNA.1', 'Pdif|009G000105.mRNA.1', 'Pdif|009G000104.mRNA.1', 'Pdif|00…	chr9	['Pmac|006G001333.mRNA.1', 'Pmac|006G001334.mRNA.1', 'Pmac|006G001336.mRNA.1', 'Pmac|006G001337.mRNA.1', 'Pmac|006G001338.mRNA.1', 'Pmac|006G001340.mRNA.1', 'Pmac|006G001341.mRNA.1', 'Pmac|006G001342.mRNA.1', 'Pmac|006G001343.mRNA.1', 'Pmac|006G001344.mRNA.1', 'Pmac|006G001346.mRNA.1', 'Pmac|006G001347.mRNA.1', 'Pmac|006G001351.mRNA.1', 'Pmac|006G001352.mRNA.1', 'Pmac|006G001353.mRNA.1', 'Pmac|00…	chr6	['Pce_07002480.1', 'Pce_07002490.1', 'Pce_07002530.1', 'Pce_07002540.1', 'Pce_07002550.1', 'Pce_07002580.1', 'Pce_07002590.1', 'Pce_07002600.2', 'Pce_07002610.1', 'Pce_07002620.1', 'Pce_07002640.1', 'Pce_07002650.1', 'Pce_07002670.1', 'Pce_07002680.1', 'Pce_07002700.1', 'Pce_07002690.1', 'Pce_07002710.1', 'Pce_07002720.1', 'Pce_07002760.1', 'Pce_07002780.1', 'Pce_07002960.1', 'Pce_07002970.1', 'P…	Chr_7				F:GO:0000981	F:DNA-binding transcription factor activity, RNA polymerase II-specific	13/235	329/15378	0.00169148	0.17986	0.175083	Pcan|003G001099.mRNA.1/Pcan|003G000933.mRNA.1/Pcan|003G000215.mRNA.1/Pcan|003G000230.mRNA.1/Pcan|003G000233.mRNA.2/Pcan|003G001496.mRNA.1/Pcan|003G001175.mRNA.1/Pcan|003G001224.mRNA.1/Pcan|003G001231.mRNA.2/Pcan|003G001245.mRNA.1/Pcan|003G001467.mRNA.1/Pcan|003G000663.mRNA.1/Pcan|003G000572.mRNA.1	13
['rbh5way_Mco_Pca_Pdi_Pma_Ppe_6774', 'rbh5way_Mco_Pca_Pdi_Pma_Ppe_6775', 'rbh5way_Mco_Pca_Pdi_Pma_Ppe_6776', 'rbh5way_Mco_Pca_Pdi_Pma_Ppe_6777', 'rbh5way_Mco_Pca_Pdi_Pma_Ppe_6778', 'rbh5way_Mco_Pca_Pdi_Pma_Ppe_6779', 'rbh5way_Mco_Pca_Pdi_Pma_Ppe_6780', 'rbh5way_Mco_Pca_Pdi_Pma_Ppe_6781', 'rbh5way_Mco_Pca_Pdi_Pma_Ppe_6782', 'rbh5way_Mco_Pca_Pdi_Pma_Ppe_6783', 'rbh5way_Mco_Pca_Pdi_Pma_Ppe_6784', 'r…	Mco_Pca_Pdi_Pma_Ppe_7	622	1e-06	['Mcor|008G000214.mRNA.1', 'Mcor|008G000212.mRNA.1', 'Mcor|008G000210.mRNA.1', 'Mcor|008G000208.mRNA.1', 'Mcor|008G000202.mRNA.1', 'Mcor|008G000201.mRNA.1', 'Mcor|008G000200.mRNA.1', 'Mcor|008G000199.mRNA.1', 'Mcor|008G000198.mRNA.1', 'Mcor|008G000195.mRNA.1', 'Mcor|008G000194.mRNA.1', 'Mcor|008G000193.mRNA.1', 'Mcor|008G000192.mRNA.1', 'Mcor|008G000191.mRNA.1', 'Mcor|008G000190.mRNA.1', 'Mcor|00…	chr8	['Pcan|011G000002.mRNA.1', 'Pcan|011G000005.mRNA.1', 'Pcan|011G000006.mRNA.1', 'Pcan|011G000008.mRNA.1', 'Pcan|011G000015.mRNA.2', 'Pcan|011G000016.mRNA.1', 'Pcan|011G000017.mRNA.1', 'Pcan|011G000018.mRNA.1', 'Pcan|011G000019.mRNA.1', 'Pcan|011G000033.mRNA.3', 'Pcan|011G000034.mRNA.1', 'Pcan|011G000035.mRNA.1', 'Pcan|011G000036.mRNA.1', 'Pcan|011G000037.mRNA.1', 'Pcan|011G000038.mRNA.1', 'Pcan|01…	chr11	['Pdif|011G001151.mRNA.1', 'Pdif|011G001153.mRNA.1', 'Pdif|011G001154.mRNA.1', 'Pdif|011G001156.mRNA.1', 'Pdif|011G001161.mRNA.2', 'Pdif|011G001162.mRNA.1', 'Pdif|011G001163.mRNA.1', 'Pdif|011G001164.mRNA.1', 'Pdif|011G001165.mRNA.1', 'Pdif|011G001169.mRNA.1', 'Pdif|011G001170.mRNA.2', 'Pdif|011G001171.mRNA.1', 'Pdif|011G001172.mRNA.1', 'Pdif|011G001173.mRNA.1', 'Pdif|011G001175.mRNA.1', 'Pdif|01…	chr11	['Pmac|010G001191.mRNA.1', 'Pmac|010G001192.mRNA.1', 'Pmac|010G001193.mRNA.1', 'Pmac|010G001195.mRNA.2', 'Pmac|010G001200.mRNA.1', 'Pmac|010G001201.mRNA.1', 'Pmac|010G001202.mRNA.1', 'Pmac|010G001203.mRNA.1', 'Pmac|010G001204.mRNA.1', 'Pmac|010G001207.mRNA.1', 'Pmac|010G001208.mRNA.1', 'Pmac|010G001210.mRNA.1', 'Pmac|010G001211.mRNA.1', 'Pmac|010G001212.mRNA.1', 'Pmac|010G001214.mRNA.1', 'Pmac|01…	chr10	['Pce_06011270.1', 'Pce_06011310.1', 'Pce_06011320.1', 'Pce_06011340.1', 'Pce_06011420.1', 'Pce_06011430.1', 'Pce_06011450.1', 'Pce_06011460.1', 'Pce_06011470.1', 'Pce_06011500.1', 'Pce_06011510.1', 'Pce_06011530.1', 'Pce_06011540.1', 'Pce_06011550.2', 'Pce_06011560.1', 'Pce_06011580.2', 'Pce_06011600.1', 'Pce_06011620.1', 'Pce_06011640.1', 'Pce_06011660.1', 'Pce_06011700.1', 'Pce_06011710.1', 'P…	Chr_6				P:GO:0006890	P:retrograde vesicle-mediated transport, Golgi to endoplasmic reticulum	3/235	22/15378	0.00437768	0.34912	0.339846	Pcan|003G001241.mRNA.1/Pcan|003G000613.mRNA.1/Pcan|003G000602.mRNA.1	3
['rbh5way_Mco_Pca_Pdi_Pma_Ppe_4299', 'rbh5way_Mco_Pca_Pdi_Pma_Ppe_4300', 'rbh5way_Mco_Pca_Pdi_Pma_Ppe_4301', 'rbh5way_Mco_Pca_Pdi_Pma_Ppe_4302', 'rbh5way_Mco_Pca_Pdi_Pma_Ppe_4303', 'rbh5way_Mco_Pca_Pdi_Pma_Ppe_4304', 'rbh5way_Mco_Pca_Pdi_Pma_Ppe_4305', 'rbh5way_Mco_Pca_Pdi_Pma_Ppe_4306', 'rbh5way_Mco_Pca_Pdi_Pma_Ppe_4307', 'rbh5way_Mco_Pca_Pdi_Pma_Ppe_4308', 'rbh5way_Mco_Pca_Pdi_Pma_Ppe_4309', 'r…	Mco_Pca_Pdi_Pma_Ppe_8	567	1e-06	['Mcor|006G000720.mRNA.1', 'Mcor|006G000719.mRNA.1', 'Mcor|006G000695.mRNA.1', 'Mcor|006G000694.mRNA.1', 'Mcor|006G000689.mRNA.1', 'Mcor|006G000687.mRNA.1', 'Mcor|006G000686.mRNA.1', 'Mcor|006G000685.mRNA.1', 'Mcor|006G000681.mRNA.1', 'Mcor|006G000679.mRNA.1', 'Mcor|006G000677.mRNA.1', 'Mcor|006G000676.mRNA.1', 'Mcor|006G000674.mRNA.1', 'Mcor|006G000673.mRNA.1', 'Mcor|006G000670.mRNA.1', 'Mcor|00…	chr6	['Pcan|006G000004.mRNA.1', 'Pcan|006G000005.mRNA.2', 'Pcan|006G000010.mRNA.1', 'Pcan|006G000011.mRNA.1', 'Pcan|006G000012.mRNA.1', 'Pcan|006G000015.mRNA.1', 'Pcan|006G000017.mRNA.1', 'Pcan|006G000018.mRNA.1', 'Pcan|006G000022.mRNA.1', 'Pcan|006G000023.mRNA.1', 'Pcan|006G000027.mRNA.1', 'Pcan|006G000028.mRNA.1', 'Pcan|006G000030.mRNA.2', 'Pcan|006G000033.mRNA.1', 'Pcan|006G000037.mRNA.5', 'Pcan|00…	chr6	['Pdif|008G000795.mRNA.1', 'Pdif|008G000796.mRNA.1', 'Pdif|008G000799.mRNA.1', 'Pdif|008G000800.mRNA.1', 'Pdif|008G000801.mRNA.1', 'Pdif|008G000803.mRNA.1', 'Pdif|008G000805.mRNA.1', 'Pdif|008G000809.mRNA.1', 'Pdif|008G000813.mRNA.1', 'Pdif|008G000814.mRNA.1', 'Pdif|008G000816.mRNA.1', 'Pdif|008G000817.mRNA.1', 'Pdif|008G000818.mRNA.2', 'Pdif|008G000820.mRNA.1', 'Pdif|008G000823.mRNA.2', 'Pdif|00…	chr8	['Pmac|007G000005.mRNA.1', 'Pmac|007G000006.mRNA.1', 'Pmac|007G000010.mRNA.1', 'Pmac|007G000011.mRNA.1', 'Pmac|007G000012.mRNA.1', 'Pmac|007G000016.mRNA.1', 'Pmac|007G000017.mRNA.1', 'Pmac|007G000018.mRNA.1', 'Pmac|007G000024.mRNA.1', 'Pmac|007G000025.mRNA.1', 'Pmac|007G000027.mRNA.1', 'Pmac|007G000028.mRNA.1', 'Pmac|007G000029.mRNA.1', 'Pmac|007G000032.mRNA.1', 'Pmac|007G000036.mRNA.1', 'Pmac|00…	chr7	['Pce_01009540.1', 'Pce_01009530.1', 'Pce_01009870.1', 'Pce_01009880.1', 'Pce_01009910.1', 'Pce_01009950.1', 'Pce_01009960.1', 'Pce_01010000.1', 'Pce_01010040.1', 'Pce_01010080.1', 'Pce_01010140.1', 'Pce_01010150.1', 'Pce_01010160.1', 'Pce_01010190.1', 'Pce_01010290.1', 'Pce_01010340.1', 'Pce_01010360.1', 'Pce_01010380.1', 'Pce_01010430.1', 'Pce_01010630.1', 'Pce_01010590.2', 'Pce_01010570.1', 'P…	Chr_1				F:GO:0016538	F:cyclin-dependent protein serine/threonine kinase regulator activity	2/235	10/15378	0.00965162	0.510756	0.497189	Pcan|003G000105.mRNA.1/Pcan|003G000297.mRNA.1	2
['rbh5way_Mco_Pca_Pdi_Pma_Ppe_6196', 'rbh5way_Mco_Pca_Pdi_Pma_Ppe_6197', 'rbh5way_Mco_Pca_Pdi_Pma_Ppe_6198', 'rbh5way_Mco_Pca_Pdi_Pma_Ppe_6199', 'rbh5way_Mco_Pca_Pdi_Pma_Ppe_6200', 'rbh5way_Mco_Pca_Pdi_Pma_Ppe_6201', 'rbh5way_Mco_Pca_Pdi_Pma_Ppe_6202', 'rbh5way_Mco_Pca_Pdi_Pma_Ppe_6203', 'rbh5way_Mco_Pca_Pdi_Pma_Ppe_6205', 'rbh5way_Mco_Pca_Pdi_Pma_Ppe_6206', 'rbh5way_Mco_Pca_Pdi_Pma_Ppe_6207', 'r…	Mco_Pca_Pdi_Pma_Ppe_9	567	1e-06	['Mcor|009G000001.mRNA.1', 'Mcor|009G000005.mRNA.1', 'Mcor|009G000007.mRNA.1', 'Mcor|009G000009.mRNA.2', 'Mcor|009G000010.mRNA.1', 'Mcor|009G000012.mRNA.1', 'Mcor|009G000014.mRNA.9', 'Mcor|009G000019.mRNA.1', 'Mcor|009G000022.mRNA.1', 'Mcor|009G000031.mRNA.1', 'Mcor|009G000030.mRNA.1', 'Mcor|009G000029.mRNA.1', 'Mcor|009G000026.mRNA.1', 'Mcor|009G000048.mRNA.1', 'Mcor|009G000051.mRNA.3', 'Mcor|00…	chr9	['Pcan|010G000004.mRNA.1', 'Pcan|010G000008.mRNA.1', 'Pcan|010G000010.mRNA.1', 'Pcan|010G000011.mRNA.1', 'Pcan|010G000012.mRNA.1', 'Pcan|010G000015.mRNA.1', 'Pcan|010G000016.mRNA.1', 'Pcan|010G000019.mRNA.1', 'Pcan|010G000021.mRNA.1', 'Pcan|010G000022.mRNA.1', 'Pcan|010G000023.mRNA.1', 'Pcan|010G000024.mRNA.1', 'Pcan|010G000026.mRNA.1', 'Pcan|010G000038.mRNA.1', 'Pcan|010G000044.mRNA.1', 'Pcan|01…	chr10	['Pdif|010G000002.mRNA.1', 'Pdif|010G000007.mRNA.1', 'Pdif|010G000009.mRNA.1', 'Pdif|010G000010.mRNA.1', 'Pdif|010G000011.mRNA.1', 'Pdif|010G000014.mRNA.1', 'Pdif|010G000017.mRNA.1', 'Pdif|010G000020.mRNA.1', 'Pdif|010G000023.mRNA.1', 'Pdif|010G000024.mRNA.1', 'Pdif|010G000025.mRNA.1', 'Pdif|010G000026.mRNA.1', 'Pdif|010G000029.mRNA.1', 'Pdif|010G000045.mRNA.1', 'Pdif|010G000054.mRNA.1', 'Pdif|01…	chr10	['Pmac|009G000002.mRNA.1', 'Pmac|009G000008.mRNA.1', 'Pmac|009G000011.mRNA.1', 'Pmac|009G000012.mRNA.2', 'Pmac|009G000013.mRNA.1', 'Pmac|009G000016.mRNA.1', 'Pmac|009G000018.mRNA.1', 'Pmac|009G000021.mRNA.1', 'Pmac|009G000024.mRNA.1', 'Pmac|009G000025.mRNA.1', 'Pmac|009G000026.mRNA.1', 'Pmac|009G000027.mRNA.6', 'Pmac|009G000030.mRNA.1', 'Pmac|009G000052.mRNA.1', 'Pmac|009G000058.mRNA.1', 'Pmac|00…	chr9	['Pce_02000010.1', 'Pce_02000120.1', 'Pce_02000180.1', 'Pce_02000200.2', 'Pce_02000210.1', 'Pce_02000240.1', 'Pce_02000290.1', 'Pce_02000330.1', 'Pce_02000380.1', 'Pce_02000390.1', 'Pce_02000400.1', 'Pce_02000410.1', 'Pce_02000440.1', 'Pce_02000680.1', 'Pce_02000750.1', 'Pce_02000790.1', 'Pce_02001460.1', 'Pce_02001440.2', 'Pce_02001360.1', 'Pce_02001330.1', 'Pce_02001320.1', 'Pce_02001220.1', 'P…	Chr_2				P:GO:0006623	P:protein targeting to vacuole	2/235	10/15378	0.00965162	0.510756	0.497189	Pcan|003G000979.mRNA.1/Pcan|003G000458.mRNA.1	2
['rbh5way_Mco_Pca_Pdi_Pma_Ppe_7400', 'rbh5way_Mco_Pca_Pdi_Pma_Ppe_7401', 'rbh5way_Mco_Pca_Pdi_Pma_Ppe_7402', 'rbh5way_Mco_Pca_Pdi_Pma_Ppe_7403', 'rbh5way_Mco_Pca_Pdi_Pma_Ppe_7404', 'rbh5way_Mco_Pca_Pdi_Pma_Ppe_7405', 'rbh5way_Mco_Pca_Pdi_Pma_Ppe_7406', 'rbh5way_Mco_Pca_Pdi_Pma_Ppe_7407', 'rbh5way_Mco_Pca_Pdi_Pma_Ppe_7408', 'rbh5way_Mco_Pca_Pdi_Pma_Ppe_7409', 'rbh5way_Mco_Pca_Pdi_Pma_Ppe_7410', 'r…	Mco_Pca_Pdi_Pma_Ppe_10	550	1e-06	['Mcor|013G000004.mRNA.1', 'Mcor|013G000006.mRNA.1', 'Mcor|013G000007.mRNA.1', 'Mcor|013G000008.mRNA.1', 'Mcor|013G000009.mRNA.1', 'Mcor|013G000011.mRNA.1', 'Mcor|013G000015.mRNA.1', 'Mcor|013G000017.mRNA.1', 'Mcor|013G000019.mRNA.1', 'Mcor|013G000020.mRNA.1', 'Mcor|013G000021.mRNA.1', 'Mcor|013G000022.mRNA.1', 'Mcor|013G000024.mRNA.1', 'Mcor|013G000025.mRNA.1', 'Mcor|013G000033.mRNA.8', 'Mcor|01…	chr13	['Pcan|012G000004.mRNA.1', 'Pcan|012G000007.mRNA.1', 'Pcan|012G000008.mRNA.1', 'Pcan|012G000009.mRNA.1', 'Pcan|012G000010.mRNA.1', 'Pcan|012G000012.mRNA.1', 'Pcan|012G000013.mRNA.1', 'Pcan|012G000015.mRNA.1', 'Pcan|012G000017.mRNA.1', 'Pcan|012G000019.mRNA.1', 'Pcan|012G000021.mRNA.1', 'Pcan|012G000022.mRNA.1', 'Pcan|012G000024.mRNA.1', 'Pcan|012G000025.mRNA.1', 'Pcan|012G000027.mRNA.1', 'Pcan|01…	chr12	['Pdif|013G000012.mRNA.1', 'Pdif|013G000015.mRNA.1', 'Pdif|013G000016.mRNA.1', 'Pdif|013G000017.mRNA.1', 'Pdif|013G000018.mRNA.1', 'Pdif|013G000022.mRNA.1', 'Pdif|013G000023.mRNA.1', 'Pdif|013G000025.mRNA.1', 'Pdif|013G000027.mRNA.1', 'Pdif|013G000028.mRNA.1', 'Pdif|013G000030.mRNA.1', 'Pdif|013G000031.mRNA.1', 'Pdif|013G000033.mRNA.1', 'Pdif|013G000034.mRNA.1', 'Pdif|013G000036.mRNA.1', 'Pdif|01…	chr13	['Pmac|013G000006.mRNA.1', 'Pmac|013G000008.mRNA.2', 'Pmac|013G000009.mRNA.1', 'Pmac|013G000010.mRNA.1', 'Pmac|013G000011.mRNA.1', 'Pmac|013G000016.mRNA.1', 'Pmac|013G000019.mRNA.1', 'Pmac|013G000022.mRNA.1', 'Pmac|013G000024.mRNA.1', 'Pmac|013G000025.mRNA.1', 'Pmac|013G000028.mRNA.1', 'Pmac|013G000029.mRNA.1', 'Pmac|013G000031.mRNA.1', 'Pmac|013G000032.mRNA.1', 'Pmac|013G000033.mRNA.1', 'Pmac|01…	chr13	['Pce_05001400.1', 'Pce_05001370.1', 'Pce_05001350.2', 'Pce_05001340.1', 'Pce_05001330.1', 'Pce_05001320.1', 'Pce_05001290.1', 'Pce_05001270.1', 'Pce_05001250.1', 'Pce_05001230.1', 'Pce_05001220.1', 'Pce_05001210.1', 'Pce_05001190.1', 'Pce_05001180.1', 'Pce_05001160.1', 'Pce_05001150.1', 'Pce_05001110.1', 'Pce_05001090.1', 'Pce_05001080.1', 'Pce_05001060.1', 'Pce_05001050.1', 'Pce_05001040.1', 'P…	Chr_5				P:GO:0006886	P:intracellular protein transport	5/235	88/15378	0.0112078	0.510756	0.497189	Pcan|003G001045.mRNA.1/Pcan|003G001241.mRNA.1/Pcan|003G001475.mRNA.2/Pcan|003G000613.mRNA.1/Pcan|003G000375.mRNA.1	5
['rbh5way_Mco_Pca_Pdi_Pma_Ppe_7952', 'rbh5way_Mco_Pca_Pdi_Pma_Ppe_7953', 'rbh5way_Mco_Pca_Pdi_Pma_Ppe_7954', 'rbh5way_Mco_Pca_Pdi_Pma_Ppe_7955', 'rbh5way_Mco_Pca_Pdi_Pma_Ppe_7956', 'rbh5way_Mco_Pca_Pdi_Pma_Ppe_7957', 'rbh5way_Mco_Pca_Pdi_Pma_Ppe_7958', 'rbh5way_Mco_Pca_Pdi_Pma_Ppe_7959', 'rbh5way_Mco_Pca_Pdi_Pma_Ppe_7960', 'rbh5way_Mco_Pca_Pdi_Pma_Ppe_7961', 'rbh5way_Mco_Pca_Pdi_Pma_Ppe_7962', 'r…	Mco_Pca_Pdi_Pma_Ppe_11	452	1e-06	['Mcor|011G000008.mRNA.1', 'Mcor|011G000009.mRNA.1', 'Mcor|011G000013.mRNA.1', 'Mcor|011G000014.mRNA.1', 'Mcor|011G000015.mRNA.1', 'Mcor|011G000016.mRNA.1', 'Mcor|011G000017.mRNA.1', 'Mcor|011G000018.mRNA.1', 'Mcor|011G000019.mRNA.1', 'Mcor|011G000020.mRNA.1', 'Mcor|011G000021.mRNA.1', 'Mcor|011G000022.mRNA.1', 'Mcor|011G000023.mRNA.1', 'Mcor|011G000024.mRNA.1', 'Mcor|011G000025.mRNA.1', 'Mcor|01…	chr11	['Pcan|013G000006.mRNA.1', 'Pcan|013G000007.mRNA.1', 'Pcan|013G000011.mRNA.1', 'Pcan|013G000012.mRNA.1', 'Pcan|013G000013.mRNA.1', 'Pcan|013G000014.mRNA.1', 'Pcan|013G000015.mRNA.1', 'Pcan|013G000016.mRNA.1', 'Pcan|013G000017.mRNA.1', 'Pcan|013G000018.mRNA.1', 'Pcan|013G000019.mRNA.1', 'Pcan|013G000021.mRNA.1', 'Pcan|013G000022.mRNA.1', 'Pcan|013G000023.mRNA.1', 'Pcan|013G000024.mRNA.1', 'Pcan|01…	chr13	['Pdif|012G000008.mRNA.1', 'Pdif|012G000009.mRNA.1', 'Pdif|012G000013.mRNA.1', 'Pdif|012G000014.mRNA.1', 'Pdif|012G000015.mRNA.1', 'Pdif|012G000016.mRNA.1', 'Pdif|012G000017.mRNA.2', 'Pdif|012G000019.mRNA.1', 'Pdif|012G000018.mRNA.1', 'Pdif|012G000020.mRNA.1', 'Pdif|012G000021.mRNA.1', 'Pdif|012G000022.mRNA.1', 'Pdif|012G000025.mRNA.1', 'Pdif|012G000026.mRNA.1', 'Pdif|012G000027.mRNA.1', 'Pdif|01…	chr12	['Pmac|012G001126.mRNA.1', 'Pmac|012G001124.mRNA.1', 'Pmac|012G001121.mRNA.1', 'Pmac|012G001120.mRNA.1', 'Pmac|012G001118.mRNA.1', 'Pmac|012G001117.mRNA.1', 'Pmac|012G001116.mRNA.1', 'Pmac|012G001115.mRNA.1', 'Pmac|012G001114.mRNA.1', 'Pmac|012G001113.mRNA.1', 'Pmac|012G001112.mRNA.1', 'Pmac|012G001111.mRNA.1', 'Pmac|012G001106.mRNA.1', 'Pmac|012G001105.mRNA.1', 'Pmac|012G001104.mRNA.2', 'Pmac|01…	chr12	['Pce_03014470.1', 'Pce_03014460.1', 'Pce_03014360.1', 'Pce_03014340.1', 'Pce_03014330.1', 'Pce_03014310.1', 'Pce_03014300.1', 'Pce_03014280.1', 'Pce_03014260.1', 'Pce_03014250.1', 'Pce_03014240.1', 'Pce_03014230.1', 'Pce_03014180.1', 'Pce_03014160.1', 'Pce_03014140.2', 'Pce_03014130.1', 'Pce_03014120.1', 'Pce_03014110.1', 'Pce_03014100.1', 'Pce_03014040.1', 'Pce_03013980.1', 'Pce_03013960.1', 'P…	Chr_3				F:GO:0016791	F:phosphatase activity	2/235	13/15378	0.0162331	0.565112	0.550101	Pcan|003G001150.mRNA.1/Pcan|003G000709.mRNA.3	2
['rbh5way_Mco_Pca_Pdi_Pma_Ppe_5580', 'rbh5way_Mco_Pca_Pdi_Pma_Ppe_5581', 'rbh5way_Mco_Pca_Pdi_Pma_Ppe_5582', 'rbh5way_Mco_Pca_Pdi_Pma_Ppe_5583', 'rbh5way_Mco_Pca_Pdi_Pma_Ppe_5584', 'rbh5way_Mco_Pca_Pdi_Pma_Ppe_5585', 'rbh5way_Mco_Pca_Pdi_Pma_Ppe_5586', 'rbh5way_Mco_Pca_Pdi_Pma_Ppe_5587', 'rbh5way_Mco_Pca_Pdi_Pma_Ppe_5588', 'rbh5way_Mco_Pca_Pdi_Pma_Ppe_5589', 'rbh5way_Mco_Pca_Pdi_Pma_Ppe_5590', 'r…	Mco_Pca_Pdi_Pma_Ppe_12	398	1e-06	['Mcor|012G001426.mRNA.1', 'Mcor|012G001431.mRNA.1', 'Mcor|012G001432.mRNA.1', 'Mcor|012G001435.mRNA.1', 'Mcor|012G001436.mRNA.1', 'Mcor|012G001397.mRNA.1', 'Mcor|012G001396.mRNA.1', 'Mcor|012G001395.mRNA.1', 'Mcor|012G001393.mRNA.1', 'Mcor|012G001392.mRNA.1', 'Mcor|012G001398.mRNA.1', 'Mcor|012G001400.mRNA.1', 'Mcor|012G001401.mRNA.1', 'Mcor|012G001402.mRNA.1', 'Mcor|012G001404.mRNA.1', 'Mcor|01…	chr12	['Pcan|008G000001.mRNA.1', 'Pcan|008G000006.mRNA.1', 'Pcan|008G000007.mRNA.1', 'Pcan|008G000009.mRNA.1', 'Pcan|008G000010.mRNA.1', 'Pcan|008G000012.mRNA.1', 'Pcan|008G000013.mRNA.1', 'Pcan|008G000014.mRNA.1', 'Pcan|008G000017.mRNA.1', 'Pcan|008G000018.mRNA.1', 'Pcan|008G000019.mRNA.2', 'Pcan|008G000021.mRNA.1', 'Pcan|008G000022.mRNA.1', 'Pcan|008G000023.mRNA.1', 'Pcan|008G000025.mRNA.1', 'Pcan|00…	chr8	['Pdif|007G000245.mRNA.2', 'Pdif|007G000240.mRNA.1', 'Pdif|007G000237.mRNA.1', 'Pdif|007G000235.mRNA.1', 'Pdif|007G000234.mRNA.1', 'Pdif|007G000264.mRNA.1', 'Pdif|007G000263.mRNA.1', 'Pdif|007G000262.mRNA.1', 'Pdif|007G000259.mRNA.1', 'Pdif|007G000258.mRNA.1', 'Pdif|007G000257.mRNA.1', 'Pdif|007G000256.mRNA.1', 'Pdif|007G000255.mRNA.1', 'Pdif|007G000254.mRNA.1', 'Pdif|007G000252.mRNA.1', 'Pdif|00…	chr7	['Pmac|008G001391.mRNA.1', 'Pmac|008G001386.mRNA.1', 'Pmac|008G001385.mRNA.1', 'Pmac|008G001383.mRNA.7', 'Pmac|008G001381.mRNA.1', 'Pmac|008G001379.mRNA.1', 'Pmac|008G001378.mRNA.1', 'Pmac|008G001377.mRNA.1', 'Pmac|008G001375.mRNA.1', 'Pmac|008G001374.mRNA.1', 'Pmac|008G001370.mRNA.1', 'Pmac|008G001369.mRNA.1', 'Pmac|008G001368.mRNA.1', 'Pmac|008G001367.mRNA.1', 'Pmac|008G001365.mRNA.1', 'Pmac|00…	chr8	['Pce_13000200.1', 'Pce_13000120.1', 'Pce_13000090.1', 'Pce_13000050.1', 'Pce_13000020.1', 'Pce_13000450.1', 'Pce_13000440.1', 'Pce_13000430.1', 'Pce_13000400.1', 'Pce_13000370.1', 'Pce_13000360.1', 'Pce_13000340.1', 'Pce_13000330.1', 'Pce_13000320.1', 'Pce_13000290.3', 'Pce_13000260.1', 'Pce_13000850.1', 'Pce_13000810.1', 'Pce_13000770.1', 'Pce_13000780.1', 'Pce_13000800.1', 'Pce_13000750.1', 'P…	Chr_13				P:GO:0006096	P:glycolytic process	2/235	13/15378	0.0162331	0.565112	0.550101	Pcan|003G001162.mRNA.1/Pcan|003G000627.mRNA.2	2
['rbh5way_Mco_Pca_Pdi_Pma_Ppe_8409', 'rbh5way_Mco_Pca_Pdi_Pma_Ppe_8410', 'rbh5way_Mco_Pca_Pdi_Pma_Ppe_8411', 'rbh5way_Mco_Pca_Pdi_Pma_Ppe_8412', 'rbh5way_Mco_Pca_Pdi_Pma_Ppe_8413', 'rbh5way_Mco_Pca_Pdi_Pma_Ppe_8414', 'rbh5way_Mco_Pca_Pdi_Pma_Ppe_8415', 'rbh5way_Mco_Pca_Pdi_Pma_Ppe_8416', 'rbh5way_Mco_Pca_Pdi_Pma_Ppe_8417', 'rbh5way_Mco_Pca_Pdi_Pma_Ppe_8418', 'rbh5way_Mco_Pca_Pdi_Pma_Ppe_8419', 'r…	Mco_Pca_Pdi_Pma_Ppe_13	370	1e-06	['Mcor|014G000985.mRNA.1', 'Mcor|014G000984.mRNA.1', 'Mcor|014G000983.mRNA.1', 'Mcor|014G000982.mRNA.1', 'Mcor|014G000980.mRNA.2', 'Mcor|014G000978.mRNA.1', 'Mcor|014G000977.mRNA.1', 'Mcor|014G000965.mRNA.1', 'Mcor|014G000963.mRNA.1', 'Mcor|014G000962.mRNA.1', 'Mcor|014G000956.mRNA.1', 'Mcor|014G000955.mRNA.1', 'Mcor|014G000954.mRNA.1', 'Mcor|014G000953.mRNA.1', 'Mcor|014G000951.mRNA.1', 'Mcor|01…	chr14	['Pcan|014G000011.mRNA.1', 'Pcan|014G000012.mRNA.1', 'Pcan|014G000014.mRNA.1', 'Pcan|014G000015.mRNA.1', 'Pcan|014G000016.mRNA.1', 'Pcan|014G000018.mRNA.1', 'Pcan|014G000019.mRNA.1', 'Pcan|014G000021.mRNA.1', 'Pcan|014G000022.mRNA.1', 'Pcan|014G000023.mRNA.1', 'Pcan|014G000028.mRNA.1', 'Pcan|014G000029.mRNA.1', 'Pcan|014G000030.mRNA.1', 'Pcan|014G000031.mRNA.1', 'Pcan|014G000032.mRNA.1', 'Pcan|01…	chr14	['Pdif|014G000809.mRNA.1', 'Pdif|014G000810.mRNA.1', 'Pdif|014G000812.mRNA.1', 'Pdif|014G000813.mRNA.1', 'Pdif|014G000814.mRNA.1', 'Pdif|014G000816.mRNA.1', 'Pdif|014G000817.mRNA.2', 'Pdif|014G000821.mRNA.1', 'Pdif|014G000824.mRNA.1', 'Pdif|014G000825.mRNA.1', 'Pdif|014G000830.mRNA.1', 'Pdif|014G000831.mRNA.1', 'Pdif|014G000832.mRNA.1', 'Pdif|014G000833.mRNA.1', 'Pdif|014G000835.mRNA.1', 'Pdif|01…	chr14	['Pmac|014G000060.mRNA.1', 'Pmac|014G000061.mRNA.1', 'Pmac|014G000062.mRNA.1', 'Pmac|014G000063.mRNA.1', 'Pmac|014G000065.mRNA.1', 'Pmac|014G000067.mRNA.1', 'Pmac|014G000068.mRNA.1', 'Pmac|014G000079.mRNA.1', 'Pmac|014G000081.mRNA.1', 'Pmac|014G000082.mRNA.1', 'Pmac|014G000086.mRNA.1', 'Pmac|014G000087.mRNA.1', 'Pmac|014G000088.mRNA.1', 'Pmac|014G000089.mRNA.1', 'Pmac|014G000091.mRNA.1', 'Pmac|01…	chr14	['Pce_10000030.1', 'Pce_10000010.1', 'Pce_10000040.1', 'Pce_10000060.1', 'Pce_10000070.1', 'Pce_10000090.1', 'Pce_10000120.1', 'Pce_10000350.1', 'Pce_10000410.1', 'Pce_10000440.1', 'Pce_10000520.1', 'Pce_10000530.1', 'Pce_10000540.1', 'Pce_10000550.1', 'Pce_10000580.1', 'Pce_10000590.1', 'Pce_10000600.1', 'Pce_10000640.1', 'Pce_10000650.1', 'Pce_10000890.1', 'Pce_10000910.1', 'Pce_10000920.1', 'P…	Chr_10				P:GO:0042073	P:intraciliary transport	2/235	14/15378	0.0187499	0.565112	0.550101	Pcan|003G001223.mRNA.1/Pcan|003G001284.mRNA.1	2
['rbh5way_Mco_Pca_Pdi_Pma_Ppe_5980', 'rbh5way_Mco_Pca_Pdi_Pma_Ppe_5981', 'rbh5way_Mco_Pca_Pdi_Pma_Ppe_5982', 'rbh5way_Mco_Pca_Pdi_Pma_Ppe_5983', 'rbh5way_Mco_Pca_Pdi_Pma_Ppe_5984', 'rbh5way_Mco_Pca_Pdi_Pma_Ppe_5985', 'rbh5way_Mco_Pca_Pdi_Pma_Ppe_5987', 'rbh5way_Mco_Pca_Pdi_Pma_Ppe_5988', 'rbh5way_Mco_Pca_Pdi_Pma_Ppe_5989', 'rbh5way_Mco_Pca_Pdi_Pma_Ppe_5990', 'rbh5way_Mco_Pca_Pdi_Pma_Ppe_5991', 'r…	Mco_Pca_Pdi_Pma_Ppe_14	213	1e-06	['Mcor|010G001553.mRNA.1', 'Mcor|010G001551.mRNA.1', 'Mcor|010G001549.mRNA.1', 'Mcor|010G001548.mRNA.1', 'Mcor|010G001546.mRNA.1', 'Mcor|010G001544.mRNA.1', 'Mcor|010G001539.mRNA.1', 'Mcor|010G001536.mRNA.1', 'Mcor|010G001534.mRNA.1', 'Mcor|010G001530.mRNA.1', 'Mcor|010G001518.mRNA.1', 'Mcor|010G001517.mRNA.1', 'Mcor|010G001516.mRNA.1', 'Mcor|010G001513.mRNA.1', 'Mcor|010G001503.mRNA.1', 'Mcor|01…	chr10	['Pcan|009G000005.mRNA.1', 'Pcan|009G000007.mRNA.1', 'Pcan|009G000008.mRNA.1', 'Pcan|009G000009.mRNA.1', 'Pcan|009G000011.mRNA.3', 'Pcan|009G000012.mRNA.1', 'Pcan|009G000015.mRNA.1', 'Pcan|009G000018.mRNA.1', 'Pcan|009G000020.mRNA.1', 'Pcan|009G000025.mRNA.1', 'Pcan|009G000034.mRNA.1', 'Pcan|009G000035.mRNA.1', 'Pcan|009G000037.mRNA.1', 'Pcan|009G000043.mRNA.1', 'Pcan|009G000064.mRNA.1', 'Pcan|00…	chr9	['Pdif|003G002185.mRNA.1', 'Pdif|003G002183.mRNA.4', 'Pdif|003G002182.mRNA.1', 'Pdif|003G002181.mRNA.1', 'Pdif|003G002179.mRNA.1', 'Pdif|003G002178.mRNA.1', 'Pdif|003G002172.mRNA.1', 'Pdif|003G002170.mRNA.1', 'Pdif|003G002168.mRNA.1', 'Pdif|003G002164.mRNA.1', 'Pdif|003G002153.mRNA.1', 'Pdif|003G002152.mRNA.1', 'Pdif|003G002150.mRNA.1', 'Pdif|003G002146.mRNA.1', 'Pdif|003G002125.mRNA.2', 'Pdif|00…	chr3	['Pmac|011G000003.mRNA.1', 'Pmac|011G000005.mRNA.1', 'Pmac|011G000006.mRNA.1', 'Pmac|011G000007.mRNA.1', 'Pmac|011G000009.mRNA.1', 'Pmac|011G000012.mRNA.1', 'Pmac|011G000018.mRNA.1', 'Pmac|011G000021.mRNA.1', 'Pmac|011G000023.mRNA.1', 'Pmac|011G000028.mRNA.1', 'Pmac|011G000035.mRNA.1', 'Pmac|011G000036.mRNA.1', 'Pmac|011G000037.mRNA.1', 'Pmac|011G000046.mRNA.1', 'Pmac|011G000067.mRNA.1', 'Pmac|01…	chr11	['Pce_14016130.2', 'Pce_14016080.1', 'Pce_14016060.1', 'Pce_14016040.1', 'Pce_14016020.2', 'Pce_14015990.2', 'Pce_14015930.1', 'Pce_14015430.1', 'Pce_14015260.1', 'Pce_14015270.1', 'Pce_14015880.1', 'Pce_14015860.2', 'Pce_14015830.1', 'Pce_14015750.1', 'Pce_14015170.1', 'Pce_14014890.1', 'Pce_14014880.1', 'Pce_14014870.2', 'Pce_14014820.1', 'Pce_14014810.1', 'Pce_14014740.1', 'Pce_14014070.1', 'P…	Chr_14				C:GO:0019005	C:SCF ubiquitin ligase complex	3/235	41/15378	0.0245202	0.565112	0.550101	Pcan|003G001273.mRNA.1/Pcan|003G000565.mRNA.1/Pcan|003G000393.mRNA.1	3
																	C:GO:0005929	C:cilium	4/235	73/15378	0.0254764	0.565112	0.550101	Pcan|003G000916.mRNA.1/Pcan|003G000876.mRNA.1/Pcan|003G001223.mRNA.1/Pcan|003G000370.mRNA.1	4
																	P:GO:0006413	P:translational initiation	3/235	42/15378	0.0261161	0.565112	0.550101	Pcan|003G001014.mRNA.1/Pcan|003G000637.mRNA.1/Pcan|003G000630.mRNA.1	3
																	C:GO:0005789	C:endoplasmic reticulum membrane	8/235	241/15378	0.0321099	0.565112	0.550101	Pcan|003G001186.mRNA.3/Pcan|003G001205.mRNA.1/Pcan|003G001283.mRNA.1/Pcan|003G001434.mRNA.1/Pcan|003G000701.mRNA.1/Pcan|003G000449.mRNA.1/Pcan|003G001482.mRNA.1/Pcan|003G000336.mRNA.1	8
																	F:GO:0005198	F:structural molecule activity	2/235	19/15378	0.0335191	0.565112	0.550101	Pcan|003G001241.mRNA.1/Pcan|003G000613.mRNA.1	2
																	P:GO:0002181	P:cytoplasmic translation	2/235	19/15378	0.0335191	0.565112	0.550101	Pcan|003G000376.mRNA.1/Pcan|003G000327.mRNA.2	2
																	P:GO:0006891	P:intra-Golgi vesicle-mediated transport	2/235	19/15378	0.0335191	0.565112	0.550101	Pcan|003G001241.mRNA.1/Pcan|003G000613.mRNA.1	2
																	P:GO:0007005	P:mitochondrion organization	2/235	19/15378	0.0335191	0.565112	0.550101	Pcan|003G001433.mRNA.1/Pcan|003G000524.mRNA.1	2
																	F:GO:0019843	F:rRNA binding	2/235	20/15378	0.0368751	0.565112	0.550101	Pcan|003G000224.mRNA.1/Pcan|003G001481.mRNA.1	2
																	P:GO:0007030	P:Golgi organization	2/235	20/15378	0.0368751	0.565112	0.550101	Pcan|003G000813.mRNA.1/Pcan|003G000351.mRNA.1	2
																	P:GO:0006417	P:regulation of translation	2/235	21/15378	0.0403543	0.565112	0.550101	Pcan|003G000846.mRNA.1/Pcan|003G000637.mRNA.1	2
																	P:GO:0006099	P:tricarboxylic acid cycle	2/235	22/15378	0.0439519	0.565112	0.550101	Pcan|003G000556.mRNA.4/Pcan|003G000523.mRNA.1	2
																	C:GO:0048471	C:perinuclear region of cytoplasm	2/235	23/15378	0.0476637	0.565112	0.550101	Pcan|003G000484.mRNA.1/Pcan|003G000459.mRNA.1	2
																	F:GO:0003743	F:translation initiation factor activity	3/235	54/15378	0.049452	0.565112	0.550101	Pcan|003G001014.mRNA.1/Pcan|003G000637.mRNA.1/Pcan|003G000630.mRNA.1	3

## Sheet: TableS7
Table S7. Fisher test and Permutation test in Ampullariidae species for positively selected genes between rearrangement chromosome region and non-rearrangement region
Fisher test
Pila celebensis				Pomacea lineage				Marisa cornuarietis				Fisher's exact test of TAD bundary
	Positive genes	Neutral genes			Positive genes	Neutral genes			Positive genes	Neutral genes			TAD center	TAD boundary
Rearranged	124	768		Rearranged	320	1699		Rearranged	313	1464		aerial egg laying	133	117
Non-rearranged	518	4240		Non-rearranged	454	4443		Non-rearranged	940	4408		under water egg laying	10	24
P-value:	0.00628466			P-value:	1.15e-14			P-value:	0.4985			P-value:	0.01043
Permutation test
Pila celebensis
Block_ID	Total_Gen	Observed	Expected	P_value	Total_Win	Adjusted_P	Significance
block1	114	28	7.07	0	31056	0	*
block2	322	51	20.4	0	28144	0	*
block3	276	45	17.42	0	28788	0	*
Pomacea diffusa
Block_ID	Total_Gen	Observed	Expected	P_value	Total_Win	Adjusted_P	Significance
block1	209	19	8.14	0.00126019	26980	0.00283543	*
block2	335	28	13.15	0.00115006	25216	0.00283543	*
block3	93	12	3.6	0.000139841	28604	0.00125856	*
block4	45	6	1.74	0.0136631	29276	0.0245935	*
block5	142	15	5.52	0.000823841	27918	0.00283543	*
block6	195	15	7.59	0.0238814	27176	0.035822	*
block7	60	5	2.32	0.104039	29066	0.114402	ns
block8	62	5	2.39	0.114402	29038	0.114402	ns
block9	210	15	8.18	0.0396796	26966	0.0510166	ns
Marisa cornuarietis
Block_ID	Total_Gen	Observed	Expected	P_value	Total_Win	Adjusted_P	Significance
block1	147	26	9.78	0	34553	0	*
block2	449	78	30.01	0	30325	0	*
block3	209	30	13.91	0	33685	0	*
block4	60	11	3.98	0.00198485	35771	0.00198485	*

## Sheet: TableS8
Table S8. List of OGs that contain expanded gene family and GO enrichment of expanded gene family (q < 0.05) in Ampullariidae branch using CAFÉ method
															GO enrichment of expanded gene family in Ampullariidae branch
Expanded OGs	Description	Pomacea canaliculata	Pomacea maculata	Pomacea diffusa	Marisa cornuarietis	Pila celebensis	Lanistes nyassanus	Bellamya purificata							ID	Description	GeneRatio	BgRatio	pvalue	p.adjust	qvalue	geneID	Count
OG0000011	XP_025101169.1probable G-protein coupled receptor 32	26	8	5	29	7	21	4							F:GO:0031176	F:endo-1,4-beta-xylanase activity	18/699	22/15378	3.42397e-21	8.04632e-19	4.68543e-19	Pcan|007G000173.mRNA.1/Pcan|007G000449.mRNA.1/Pcan|007G000450.mRNA.1/Pcan|007G000451.mRNA.1/Pcan|007G000452.mRNA.1/Pcan|007G000453.mRNA.1/Pcan|007G001267.mRNA.1/Pcan|007G001268.mRNA.1/Pcan|007G001269.mRNA.1/Pcan|007G001270.mRNA.1/Pcan|007G001271.mRNA.1/Pcan|013G000553.mRNA.1/Pcan|013G000554.mRNA.1/Pcan|013G000743.mRNA.1/Pcan|013G000744.mRNA.1/Pcan|013G000745.mRNA.1/Pcan|013G000746.mRNA.1/Pcan|013…	18
OG0000089	XP_025103093.1lipoxygenase homology domain-containing protein 1-like	18	6	4	11	1	4	1							P:GO:0000272	P:polysaccharide catabolic process	18/699	24/15378	5.78211e-20	6.79398e-18	3.95618e-18	Pcan|007G000173.mRNA.1/Pcan|007G000449.mRNA.1/Pcan|007G000450.mRNA.1/Pcan|007G000451.mRNA.1/Pcan|007G000452.mRNA.1/Pcan|007G000453.mRNA.1/Pcan|007G001267.mRNA.1/Pcan|007G001268.mRNA.1/Pcan|007G001269.mRNA.1/Pcan|007G001270.mRNA.1/Pcan|007G001271.mRNA.1/Pcan|013G000553.mRNA.1/Pcan|013G000554.mRNA.1/Pcan|013G000743.mRNA.1/Pcan|013G000744.mRNA.1/Pcan|013G000745.mRNA.1/Pcan|013G000746.mRNA.1/Pcan|013…	18
OG0000019	XP_025094504.1tubulin alpha-8 chain-like	17	11	8	20	1	11	13							P:GO:0007160	P:cell-matrix adhesion	23/699	62/15378	1.04346e-15	8.1738e-14	4.75966e-14	Pcan|003G001297.mRNA.1/Pcan|003G001298.mRNA.1/Pcan|003G001299.mRNA.1/Pcan|003G001300.mRNA.1/Pcan|003G001301.mRNA.1/Pcan|003G001303.mRNA.1/Pcan|003G001305.mRNA.1/Pcan|003G001306.mRNA.1/Pcan|003G001307.mRNA.1/Pcan|003G001311.mRNA.1/Pcan|003G001312.mRNA.1/Pcan|003G001314.mRNA.1/Pcan|003G001317.mRNA.1/Pcan|003G001404.mRNA.1/Pcan|004G001157.mRNA.1/Pcan|004G001158.mRNA.1/Pcan|004G001159.mRNA.1/Pcan|004…	23
OG0000022	XP_025083979.1mucin-like protein	14	7	10	13	4	30	1							P:GO:0001868	P:regulation of complement activation, lectin pathway	12/699	15/15378	2.84886e-14	1.33896e-12	7.79687e-13	Pcan|004G000286.mRNA.1/Pcan|004G000380.mRNA.1/Pcan|004G000383.mRNA.1/Pcan|010G000467.mRNA.1/Pcan|010G000468.mRNA.1/Pcan|010G000469.mRNA.1/Pcan|010G000470.mRNA.1/Pcan|010G000471.mRNA.1/Pcan|010G000560.mRNA.1/Pcan|010G000561.mRNA.1/Pcan|010G000562.mRNA.1/Pcan|014G000846.mRNA.1	12
OG0000079	XP_025092572.1von Willebrand factor D and EGF domain-containing protein-like	14	14	6	6	2	3	3							P:GO:0010185	P:regulation of cellular defense response	12/699	15/15378	2.84886e-14	1.33896e-12	7.79687e-13	Pcan|004G000286.mRNA.1/Pcan|004G000380.mRNA.1/Pcan|004G000383.mRNA.1/Pcan|010G000467.mRNA.1/Pcan|010G000468.mRNA.1/Pcan|010G000469.mRNA.1/Pcan|010G000470.mRNA.1/Pcan|010G000471.mRNA.1/Pcan|010G000560.mRNA.1/Pcan|010G000561.mRNA.1/Pcan|010G000562.mRNA.1/Pcan|014G000846.mRNA.1	12
OG0000005	XP_025102263.1ficolin-1-like isoform X4	14	2	59	45	0	0	4							F:GO:0005200	F:structural constituent of cytoskeleton	17/699	36/15378	4.77137e-14	1.86879e-12	1.08821e-12	Pcan|001G001209.mRNA.1/Pcan|002G000305.mRNA.1/Pcan|002G000306.mRNA.1/Pcan|002G000504.mRNA.1/Pcan|004G000647.mRNA.1/Pcan|004G001259.mRNA.1/Pcan|004G001307.mRNA.1/Pcan|008G000331.mRNA.1/Pcan|008G000332.mRNA.1/Pcan|010G000013.mRNA.3/Pcan|011G000815.mRNA.1/Pcan|011G001085.mRNA.1/Pcan|011G001086.mRNA.1/Pcan|011G001087.mRNA.1/Pcan|011G001088.mRNA.1/Pcan|011G001089.mRNA.1/Pcan|011G001090.mRNA.1	17
OG0000016	XP_025113421.1pulmonary surfactant-associated protein D-like	13	19	14	21	3	9	4							F:GO:0042806	F:fucose binding	12/699	16/15378	1.09254e-13	3.66782e-12	2.1358e-12	Pcan|004G000286.mRNA.1/Pcan|004G000380.mRNA.1/Pcan|004G000383.mRNA.1/Pcan|010G000467.mRNA.1/Pcan|010G000468.mRNA.1/Pcan|010G000469.mRNA.1/Pcan|010G000470.mRNA.1/Pcan|010G000471.mRNA.1/Pcan|010G000560.mRNA.1/Pcan|010G000561.mRNA.1/Pcan|010G000562.mRNA.1/Pcan|014G000846.mRNA.1	12
OG0000037	XP_025101223.1kelch-like protein 24	12	4	9	12	5	12	13							F:GO:0004222	F:metalloendopeptidase activity	29/699	136/15378	2.23513e-12	6.56569e-11	3.82325e-11	Pcan|001G001513.mRNA.1/Pcan|001G001514.mRNA.1/Pcan|001G001516.mRNA.1/Pcan|001G001518.mRNA.1/Pcan|001G001519.mRNA.1/Pcan|001G001520.mRNA.1/Pcan|003G000485.mRNA.1/Pcan|003G000486.mRNA.1/Pcan|003G000487.mRNA.1/Pcan|003G000488.mRNA.1/Pcan|003G000489.mRNA.1/Pcan|003G000491.mRNA.1/Pcan|003G000492.mRNA.1/Pcan|003G000493.mRNA.2/Pcan|003G000530.mRNA.1/Pcan|003G000531.mRNA.1/Pcan|003G000532.mRNA.1/Pcan|003…	29
OG0000066	AAP31839.2family 10 cellulase	11	7	7	9	3	7	6							F:GO:0042562	F:hormone binding	10/699	14/15378	3.00012e-11	7.83364e-10	4.56158e-10	Pcan|010G000361.mRNA.1/Pcan|010G000363.mRNA.1/Pcan|010G000364.mRNA.1/Pcan|010G000365.mRNA.1/Pcan|010G000366.mRNA.1/Pcan|010G000367.mRNA.1/Pcan|010G000368.mRNA.1/Pcan|010G000401.mRNA.1/Pcan|010G000403.mRNA.1/Pcan|010G000404.mRNA.1	10
OG0000259	XP_025077857.1putative G-protein coupled receptor F59B2.13	10	9	1	3	0	3	1							F:GO:0005102	F:signaling receptor binding	14/699	36/15378	2.11651e-10	4.97381e-09	2.89628e-09	Pcan|005G000692.mRNA.1/Pcan|014G000198.mRNA.1/Pcan|014G000199.mRNA.1/Pcan|014G000201.mRNA.1/Pcan|014G000202.mRNA.1/Pcan|014G000462.mRNA.1/Pcan|014G000472.mRNA.1/Pcan|014G000473.mRNA.1/Pcan|014G000481.mRNA.1/Pcan|014G000513.mRNA.1/Pcan|014G000518.mRNA.1/Pcan|014G000540.mRNA.1/Pcan|014G000544.mRNA.1/Pcan|014G000555.mRNA.1	14
OG0000049	XP_025082025.1poly [ADP-ribose] polymerase 12-like	10	13	10	15	7	4	2							P:GO:0006898	P:receptor-mediated endocytosis	10/699	19/15378	2.24947e-09	4.53322e-08	2.63972e-08	Pcan|010G000361.mRNA.1/Pcan|010G000363.mRNA.1/Pcan|010G000364.mRNA.1/Pcan|010G000365.mRNA.1/Pcan|010G000366.mRNA.1/Pcan|010G000367.mRNA.1/Pcan|010G000368.mRNA.1/Pcan|010G000401.mRNA.1/Pcan|010G000403.mRNA.1/Pcan|010G000404.mRNA.1	10
OG0000067	XP_025094406.1very low-density lipoprotein receptor-like	10	4	11	14	3	3	5							F:GO:0004867	F:serine-type endopeptidase inhibitor activity	17/699	64/15378	2.31483e-09	4.53322e-08	2.63972e-08	Pcan|005G001567.mRNA.1/Pcan|005G001568.mRNA.1/Pcan|005G001569.mRNA.1/Pcan|005G001571.mRNA.1/Pcan|005G001572.mRNA.1/Pcan|005G001641.mRNA.1/Pcan|013G000251.mRNA.1/Pcan|014G000777.mRNA.1/Pcan|014G000779.mRNA.1/Pcan|014G000780.mRNA.1/Pcan|014G000781.mRNA.1/Pcan|014G000783.mRNA.1/Pcan|014G000784.mRNA.1/Pcan|014G000785.mRNA.1/Pcan|014G000786.mRNA.1/Pcan|014G000787.mRNA.1/Pcan|014G000926.mRNA.1	17
OG0000090	XP_025092581.1uncharacterized protein LOC112563079	10	11	4	7	2	3	8							C:GO:0009986	C:cell surface	15/699	52/15378	5.87139e-09	1.06137e-07	6.18041e-08	Pcan|005G000692.mRNA.1/Pcan|008G000296.mRNA.1/Pcan|014G000198.mRNA.1/Pcan|014G000199.mRNA.1/Pcan|014G000201.mRNA.1/Pcan|014G000202.mRNA.1/Pcan|014G000462.mRNA.1/Pcan|014G000472.mRNA.1/Pcan|014G000473.mRNA.1/Pcan|014G000481.mRNA.1/Pcan|014G000513.mRNA.1/Pcan|014G000518.mRNA.1/Pcan|014G000540.mRNA.1/Pcan|014G000544.mRNA.1/Pcan|014G000555.mRNA.1	15
OG0000007	XP_025097706.1receptor-type tyrosine-protein phosphatase kappa-like	10	10	31	16	3	29	21							P:GO:0007218	P:neuropeptide signaling pathway	17/699	68/15378	6.36062e-09	1.06768e-07	6.21715e-08	Pcan|002G001151.mRNA.1/Pcan|006G000427.mRNA.1/Pcan|006G000428.mRNA.1/Pcan|006G000429.mRNA.1/Pcan|006G000430.mRNA.1/Pcan|006G000431.mRNA.1/Pcan|006G000433.mRNA.1/Pcan|006G000434.mRNA.1/Pcan|006G000436.mRNA.1/Pcan|007G000833.mRNA.1/Pcan|007G000834.mRNA.1/Pcan|007G000836.mRNA.1/Pcan|007G000839.mRNA.1/Pcan|007G000840.mRNA.1/Pcan|007G000841.mRNA.1/Pcan|007G000843.mRNA.1/Pcan|008G000651.mRNA.1	17
OG0000113	XP_025111571.1uncharacterized protein LOC112574598	9	7	5	9	4	6	1							F:GO:0008237	F:metallopeptidase activity	17/699	69/15378	8.08778e-09	1.26709e-07	7.37833e-08	Pcan|001G001512.mRNA.1/Pcan|001G001513.mRNA.1/Pcan|001G001515.mRNA.1/Pcan|003G000485.mRNA.1/Pcan|003G000486.mRNA.1/Pcan|003G000487.mRNA.1/Pcan|003G000488.mRNA.1/Pcan|003G000489.mRNA.1/Pcan|003G000492.mRNA.1/Pcan|003G000493.mRNA.2/Pcan|003G000531.mRNA.1/Pcan|003G000532.mRNA.1/Pcan|003G000585.mRNA.1/Pcan|003G001355.mRNA.1/Pcan|003G001356.mRNA.1/Pcan|003G001360.mRNA.1/Pcan|014G000127.mRNA.1	17
OG0000054	XP_025080027.1leukocyte elastase inhibitor-like	9	11	7	17	3	7	1							F:GO:0008528	F:G protein-coupled peptide receptor activity	18/699	79/15378	1.12292e-08	1.64929e-07	9.60391e-08	Pcan|002G001151.mRNA.1/Pcan|006G000427.mRNA.1/Pcan|006G000428.mRNA.1/Pcan|006G000429.mRNA.1/Pcan|006G000430.mRNA.1/Pcan|006G000431.mRNA.1/Pcan|006G000433.mRNA.1/Pcan|006G000434.mRNA.1/Pcan|006G000436.mRNA.1/Pcan|007G000833.mRNA.1/Pcan|007G000834.mRNA.1/Pcan|007G000836.mRNA.1/Pcan|007G000839.mRNA.1/Pcan|007G000840.mRNA.1/Pcan|007G000841.mRNA.1/Pcan|007G000843.mRNA.1/Pcan|008G000651.mRNA.1/Pcan|013…	18
OG0000073	XP_025089338.1alpha-N-acetylgalactosamine-specific lectin-like	9	4	18	15	0	2	1							F:GO:0001681	F:sialate O-acetylesterase activity	8/699	13/15378	1.841e-08	2.54491e-07	1.48192e-07	Pcan|006G000295.mRNA.1/Pcan|006G000296.mRNA.1/Pcan|006G000297.mRNA.1/Pcan|006G000298.mRNA.1/Pcan|006G001338.mRNA.1/Pcan|006G001339.mRNA.1/Pcan|006G001345.mRNA.1/Pcan|013G000083.mRNA.1	8
OG0000068	XP_025086788.1uncharacterized protein LOC112559668	9	5	9	17	3	4	3							C:GO:0005615	C:extracellular space	37/699	300/15378	3.29193e-08	4.2978e-07	2.50264e-07	Pcan|002G000470.mRNA.1/Pcan|002G000471.mRNA.1/Pcan|002G000472.mRNA.1/Pcan|004G000012.mRNA.1/Pcan|004G000408.mRNA.1/Pcan|004G000409.mRNA.1/Pcan|004G000417.mRNA.1/Pcan|005G001568.mRNA.1/Pcan|006G000612.mRNA.1/Pcan|006G000614.mRNA.1/Pcan|006G000615.mRNA.1/Pcan|006G000616.mRNA.1/Pcan|008G000415.mRNA.1/Pcan|008G000648.mRNA.1/Pcan|008G000657.mRNA.1/Pcan|008G000658.mRNA.1/Pcan|010G000973.mRNA.1/Pcan|010…	37
OG0000107	XP_025091844.1transmembrane protease serine 11F-like isoform X1	9	8	7	9	2	2	5							C:GO:0005774	C:vacuolar membrane	12/699	38/15378	6.44899e-08	7.97638e-07	4.6447e-07	Pcan|009G001335.mRNA.1/Pcan|009G001336.mRNA.1/Pcan|009G001365.mRNA.1/Pcan|009G001367.mRNA.1/Pcan|009G001368.mRNA.1/Pcan|009G001369.mRNA.1/Pcan|009G001370.mRNA.1/Pcan|009G001371.mRNA.1/Pcan|009G001373.mRNA.1/Pcan|009G001374.mRNA.1/Pcan|009G001376.mRNA.1/Pcan|009G001379.mRNA.1	12
OG0000050	XP_025113957.1glutathione S-transferase 4-like	9	10	7	12	3	5	13							P:GO:0016485	P:protein processing	12/699	43/15378	2.96322e-07	3.48178e-06	2.02746e-06	Pcan|003G000485.mRNA.1/Pcan|003G000486.mRNA.1/Pcan|003G000487.mRNA.1/Pcan|003G000488.mRNA.1/Pcan|003G000489.mRNA.1/Pcan|003G000491.mRNA.1/Pcan|003G000492.mRNA.1/Pcan|003G000493.mRNA.2/Pcan|003G000530.mRNA.1/Pcan|003G000531.mRNA.1/Pcan|003G000532.mRNA.1/Pcan|003G000534.mRNA.1	12
OG0000024	XP_025102195.1hemicentin-1-like isoform X3	8	8	14	18	10	19	1							F:GO:0004721	F:phosphoprotein phosphatase activity	9/699	23/15378	3.62186e-07	4.05303e-06	2.36011e-06	Pcan|006G000768.mRNA.1/Pcan|006G000769.mRNA.1/Pcan|006G000770.mRNA.1/Pcan|006G001041.mRNA.1/Pcan|009G000840.mRNA.1/Pcan|010G000418.mRNA.1/Pcan|010G000420.mRNA.1/Pcan|010G000562.mRNA.1/Pcan|010G001033.mRNA.1	9
OG0000063	XP_025101898.1uncharacterized protein LOC112568682 isoform X1	8	9	12	13	4	4	1							C:GO:0005874	C:microtubule	21/699	132/15378	5.08979e-07	5.42698e-06	3.16017e-06	Pcan|001G001209.mRNA.1/Pcan|001G001813.mRNA.1/Pcan|001G001857.mRNA.1/Pcan|002G000305.mRNA.1/Pcan|002G000306.mRNA.1/Pcan|002G000504.mRNA.1/Pcan|004G000647.mRNA.1/Pcan|004G001307.mRNA.1/Pcan|008G000331.mRNA.1/Pcan|008G000332.mRNA.1/Pcan|010G000013.mRNA.3/Pcan|010G000387.mRNA.1/Pcan|010G000904.mRNA.1/Pcan|010G001013.mRNA.1/Pcan|011G000815.mRNA.1/Pcan|011G001085.mRNA.1/Pcan|011G001086.mRNA.1/Pcan|011…	21
OG0000316	XP_025089351.1uncharacterized protein LOC112561223 isoform X2	8	6	3	3	1	2	1							F:GO:0030246	F:carbohydrate binding	23/699	155/15378	5.31151e-07	5.42698e-06	3.16017e-06	Pcan|004G000287.mRNA.1/Pcan|004G000382.mRNA.1/Pcan|004G000383.mRNA.1/Pcan|004G000408.mRNA.1/Pcan|004G000409.mRNA.1/Pcan|006G000008.mRNA.1/Pcan|006G001451.mRNA.1/Pcan|006G001454.mRNA.2/Pcan|008G000302.mRNA.1/Pcan|008G000308.mRNA.1/Pcan|008G000316.mRNA.1/Pcan|010G000068.mRNA.1/Pcan|010G000416.mRNA.1/Pcan|010G000466.mRNA.1/Pcan|010G000467.mRNA.1/Pcan|010G000469.mRNA.1/Pcan|010G000471.mRNA.1/Pcan|010…	23
OG0000108	XP_025091183.1placenta-specific gene 8 protein-like	8	7	8	7	2	8	2							P:GO:0006749	P:glutathione metabolic process	9/699	25/15378	8.34163e-07	8.16785e-06	4.75619e-06	Pcan|008G000135.mRNA.1/Pcan|008G000136.mRNA.1/Pcan|008G000148.mRNA.1/Pcan|008G000149.mRNA.1/Pcan|008G000150.mRNA.1/Pcan|010G001230.mRNA.1/Pcan|010G001231.mRNA.1/Pcan|010G001232.mRNA.1/Pcan|010G001233.mRNA.1	9
OG0000083	XP_025103745.1centrosome-associated protein CEP250-like	8	5	1	28	2	1	2							C:GO:0016324	C:apical plasma membrane	12/699	48/15378	1.09188e-06	1.02636e-05	5.97659e-06	Pcan|005G000688.mRNA.1/Pcan|005G000689.mRNA.1/Pcan|010G000361.mRNA.1/Pcan|010G000363.mRNA.1/Pcan|010G000364.mRNA.1/Pcan|010G000365.mRNA.1/Pcan|010G000366.mRNA.1/Pcan|010G000367.mRNA.1/Pcan|010G000368.mRNA.1/Pcan|010G000401.mRNA.1/Pcan|010G000403.mRNA.1/Pcan|010G000404.mRNA.1	12
OG0000112	XP_025099241.1sialate O-acetylesterase-like	8	8	6	9	1	7	2							F:GO:0004364	F:glutathione transferase activity	9/699	26/15378	1.22455e-06	1.1068e-05	6.445e-06	Pcan|008G000135.mRNA.1/Pcan|008G000136.mRNA.1/Pcan|008G000148.mRNA.1/Pcan|008G000149.mRNA.1/Pcan|008G000150.mRNA.1/Pcan|010G001230.mRNA.1/Pcan|010G001231.mRNA.1/Pcan|010G001232.mRNA.1/Pcan|010G001233.mRNA.1	9
OG0000062	PVD19697.1hypothetical protein C0Q70_20188	8	8	9	8	4	11	3							P:GO:0007017	P:microtubule-based process	8/699	22/15378	3.174e-06	2.76256e-05	1.60866e-05	Pcan|001G001209.mRNA.1/Pcan|002G000305.mRNA.1/Pcan|002G000306.mRNA.1/Pcan|004G001307.mRNA.1/Pcan|008G000331.mRNA.1/Pcan|008G000332.mRNA.1/Pcan|011G001086.mRNA.1/Pcan|011G001090.mRNA.1	8
OG0000110	QBA18382.1VIgL family C1q-related protein 12	8	10	7	7	3	3	3							C:GO:0043235	C:receptor complex	12/699	53/15378	3.39293e-06	2.84764e-05	1.6582e-05	Pcan|003G000919.mRNA.1/Pcan|008G000342.mRNA.1/Pcan|010G000361.mRNA.1/Pcan|010G000363.mRNA.1/Pcan|010G000364.mRNA.1/Pcan|010G000365.mRNA.1/Pcan|010G000366.mRNA.1/Pcan|010G000367.mRNA.1/Pcan|010G000368.mRNA.1/Pcan|010G000401.mRNA.1/Pcan|010G000403.mRNA.1/Pcan|010G000404.mRNA.1	12
OG0000082	XP_025097892.1probable beta-D-xylosidase 7	8	6	10	9	4	6	4							F:GO:0005525	F:GTP binding	35/699	345/15378	7.70299e-06	6.24208e-05	3.63481e-05	Pcan|001G001209.mRNA.1/Pcan|002G000108.mRNA.1/Pcan|002G000115.mRNA.1/Pcan|002G000116.mRNA.1/Pcan|002G000117.mRNA.1/Pcan|002G000305.mRNA.1/Pcan|002G000306.mRNA.1/Pcan|002G000504.mRNA.1/Pcan|004G000647.mRNA.1/Pcan|004G001259.mRNA.1/Pcan|004G001307.mRNA.1/Pcan|008G000331.mRNA.1/Pcan|008G000332.mRNA.1/Pcan|010G000013.mRNA.3/Pcan|011G000815.mRNA.1/Pcan|011G001085.mRNA.1/Pcan|011G001086.mRNA.1/Pcan|011…	35
OG0000130	XP_025113517.1fibrinogen gamma chain-like	7	6	4	8	4	9	1							F:GO:0140359	F:ABC-type transporter activity	12/699	58/15378	9.20627e-06	7.21158e-05	4.19935e-05	Pcan|009G001335.mRNA.1/Pcan|009G001336.mRNA.1/Pcan|009G001365.mRNA.1/Pcan|009G001367.mRNA.1/Pcan|009G001368.mRNA.1/Pcan|009G001369.mRNA.1/Pcan|009G001370.mRNA.1/Pcan|009G001371.mRNA.1/Pcan|009G001373.mRNA.1/Pcan|009G001374.mRNA.1/Pcan|009G001376.mRNA.1/Pcan|009G001379.mRNA.1	12
OG0000291	XP_025078759.1uncharacterized protein LOC112554897 isoform X2	7	6	1	4	4	2	1							C:GO:0110165	C:cellular anatomical structure	34/699	337/15378	1.16661e-05	8.84369e-05	5.14974e-05	Pcan|002G000575.mRNA.1/Pcan|003G000585.mRNA.1/Pcan|003G001313.mRNA.1/Pcan|003G001316.mRNA.1/Pcan|003G001355.mRNA.1/Pcan|003G001356.mRNA.1/Pcan|004G000006.mRNA.1/Pcan|004G000007.mRNA.1/Pcan|004G000008.mRNA.1/Pcan|004G000009.mRNA.1/Pcan|004G000016.mRNA.1/Pcan|004G001590.mRNA.1/Pcan|005G000704.mRNA.1/Pcan|005G000706.mRNA.1/Pcan|005G001570.mRNA.1/Pcan|006G000224.mRNA.1/Pcan|006G000339.mRNA.1/Pcan|006…	34
OG0000257	XP_025087995.1uncharacterized protein LOC112560381 isoform X3	7	2	5	3	3	6	1							C:GO:0009897	C:external side of plasma membrane	7/699	19/15378	1.21379e-05	8.91374e-05	5.19053e-05	Pcan|004G001157.mRNA.1/Pcan|004G001158.mRNA.1/Pcan|004G001159.mRNA.1/Pcan|004G001160.mRNA.1/Pcan|006G000008.mRNA.1/Pcan|009G001113.mRNA.1/Pcan|009G001114.mRNA.1	7
OG0000008	XP_025101603.1uncharacterized protein LOC112568509	7	15	23	19	19	28	3							F:GO:0030544	F:Hsp70 protein binding	6/699	15/15378	3.03679e-05	0.000216257	0.000125928	Pcan|002G000430.mRNA.1/Pcan|004G000060.mRNA.2/Pcan|006G000685.mRNA.1/Pcan|013G000556.mRNA.1/Pcan|013G000557.mRNA.1/Pcan|014G000812.mRNA.1	6
OG0000129	XP_025078372.1alpha-(1,3)-fucosyltransferase fut-1-like	7	8	5	5	2	9	3							F:GO:0030414	F:peptidase inhibitor activity	10/699	46/15378	3.25372e-05	0.00022489	0.000130955	Pcan|005G001572.mRNA.1/Pcan|006G000340.mRNA.1/Pcan|006G000342.mRNA.1/Pcan|006G000344.mRNA.1/Pcan|006G000345.mRNA.1/Pcan|008G000561.mRNA.1/Pcan|008G000678.mRNA.1/Pcan|014G000833.mRNA.1/Pcan|014G000834.mRNA.1/Pcan|014G000835.mRNA.1	10
OG0000075	XP_025111501.1BTB and MATH domain-containing protein 38-like	7	16	9	9	2	2	4							F:GO:0008395	F:steroid hydroxylase activity	10/699	48/15378	4.80889e-05	0.000322883	0.000188017	Pcan|001G001181.mRNA.1/Pcan|001G001183.mRNA.1/Pcan|001G001184.mRNA.1/Pcan|001G001185.mRNA.1/Pcan|001G001186.mRNA.1/Pcan|002G000354.mRNA.1/Pcan|002G000355.mRNA.1/Pcan|002G000356.mRNA.2/Pcan|006G000177.mRNA.1/Pcan|006G000215.mRNA.1	10
OG0000376	XP_025084899.1MAM and LDL-receptor class A domain-containing protein 1-like	6	5	3	2	3	2	1							P:GO:0000278	P:mitotic cell cycle	8/699	32/15378	6.97036e-05	0.000442712	0.000257794	Pcan|002G000504.mRNA.1/Pcan|004G000647.mRNA.1/Pcan|010G000013.mRNA.3/Pcan|011G000815.mRNA.1/Pcan|011G001085.mRNA.1/Pcan|011G001087.mRNA.1/Pcan|011G001088.mRNA.1/Pcan|011G001089.mRNA.1	8
OG0000120	XP_025078493.1microfibril-associated glycoprotein 4-like	6	6	9	10	2	6	1							P:GO:0007010	P:cytoskeleton organization	8/699	32/15378	6.97036e-05	0.000442712	0.000257794	Pcan|001G001209.mRNA.1/Pcan|002G000305.mRNA.1/Pcan|002G000306.mRNA.1/Pcan|004G001307.mRNA.1/Pcan|008G000331.mRNA.1/Pcan|008G000332.mRNA.1/Pcan|011G001086.mRNA.1/Pcan|011G001090.mRNA.1	8
OG0000298	XP_025102752.1solute carrier organic anion transporter family member 2B1-like	6	3	4	5	1	5	1							P:GO:0006508	P:proteolysis	30/699	315/15378	0.000108878	0.000673326	0.000392082	Pcan|001G001512.mRNA.1/Pcan|003G000485.mRNA.1/Pcan|003G000486.mRNA.1/Pcan|003G000487.mRNA.1/Pcan|003G000488.mRNA.1/Pcan|003G000489.mRNA.1/Pcan|003G000492.mRNA.1/Pcan|003G000493.mRNA.2/Pcan|003G000531.mRNA.1/Pcan|003G000532.mRNA.1/Pcan|003G000590.mRNA.1/Pcan|003G000591.mRNA.1/Pcan|003G000596.mRNA.1/Pcan|003G001351.mRNA.1/Pcan|003G001360.mRNA.1/Pcan|004G000012.mRNA.1/Pcan|004G000013.mRNA.1/Pcan|004…	30
OG0000238	XP_025096384.1cation-dependent mannose-6-phosphate receptor-like isoform X3	6	4	4	5	2	5	2							F:GO:0005042	F:netrin receptor activity	5/699	12/15378	0.000116005	0.000681531	0.00039686	Pcan|005G001413.mRNA.1/Pcan|005G001414.mRNA.1/Pcan|005G001415.mRNA.1/Pcan|005G001417.mRNA.1/Pcan|005G001418.mRNA.1	5
OG0000080	XP_025100688.1deleted in malignant brain tumors 1 protein-like isoform X2	6	6	12	9	3	9	3							P:GO:0038007	P:netrin-activated signaling pathway	5/699	12/15378	0.000116005	0.000681531	0.00039686	Pcan|005G001413.mRNA.1/Pcan|005G001414.mRNA.1/Pcan|005G001415.mRNA.1/Pcan|005G001417.mRNA.1/Pcan|005G001418.mRNA.1	5
OG0000180	XP_025089897.1natural killer cells antigen CD94-like	5	4	2	6	5	9	1							F:GO:0008417	F:fucosyltransferase activity	6/699	19/15378	0.000140809	0.000769536	0.000448106	Pcan|008G000222.mRNA.1/Pcan|008G001153.mRNA.1/Pcan|008G001154.mRNA.1/Pcan|008G001161.mRNA.1/Pcan|008G001162.mRNA.1/Pcan|013G000647.mRNA.1	6
OG0000239	XP_025101759.1mammalian ependymin-related protein 1-like	5	5	8	6	1	2	1							F:GO:0015347	F:sodium-independent organic anion transmembrane transporter activity	6/699	19/15378	0.000140809	0.000769536	0.000448106	Pcan|009G000022.mRNA.3/Pcan|009G000557.mRNA.1/Pcan|009G000558.mRNA.1/Pcan|009G000560.mRNA.1/Pcan|009G000561.mRNA.1/Pcan|009G000562.mRNA.1	6
OG0000226	XP_025101235.1uncharacterized protein LOC112568251 isoform X1	5	4	3	5	3	7	2							P:GO:0043252	P:sodium-independent organic anion transport	6/699	19/15378	0.000140809	0.000769536	0.000448106	Pcan|009G000022.mRNA.3/Pcan|009G000557.mRNA.1/Pcan|009G000558.mRNA.1/Pcan|009G000560.mRNA.1/Pcan|009G000561.mRNA.1/Pcan|009G000562.mRNA.1	6
OG0000320	XP_025096023.1beta-lactamase domain-containing protein 2-like	5	4	2	4	1	5	3							P:GO:0000226	P:microtubule cytoskeleton organization	9/699	49/15378	0.000315293	0.00168395	0.000980577	Pcan|002G000504.mRNA.1/Pcan|004G000647.mRNA.1/Pcan|004G001259.mRNA.1/Pcan|010G000013.mRNA.3/Pcan|011G000815.mRNA.1/Pcan|011G001085.mRNA.1/Pcan|011G001087.mRNA.1/Pcan|011G001088.mRNA.1/Pcan|011G001089.mRNA.1	9
OG0000144	XP_025098335.1keratin-associated protein 10-8-like	5	7	5	9	4	2	4							P:GO:0006259	P:DNA metabolic process	8/699	40/15378	0.000369495	0.00192959	0.00112361	Pcan|001G000576.mRNA.1/Pcan|001G000910.mRNA.1/Pcan|003G001693.mRNA.1/Pcan|007G000082.mRNA.1/Pcan|010G000057.mRNA.1/Pcan|011G001239.mRNA.1/Pcan|012G000727.mRNA.1/Pcan|012G000728.mRNA.1	8
OG0000300	XP_025098917.1methyltransferase-like protein 24 isoform X1	5	2	3	3	2	6	4							F:GO:0005506	F:iron ion binding	17/699	148/15378	0.000403694	0.00206235	0.00120092	Pcan|001G001181.mRNA.1/Pcan|001G001183.mRNA.1/Pcan|001G001184.mRNA.1/Pcan|001G001185.mRNA.1/Pcan|001G001186.mRNA.1/Pcan|002G000354.mRNA.1/Pcan|002G000355.mRNA.1/Pcan|002G000356.mRNA.2/Pcan|002G001180.mRNA.1/Pcan|002G001550.mRNA.1/Pcan|002G001551.mRNA.1/Pcan|002G001554.mRNA.1/Pcan|006G000177.mRNA.1/Pcan|006G000194.mRNA.1/Pcan|006G000196.mRNA.1/Pcan|006G000215.mRNA.1/Pcan|006G000218.mRNA.1	17
OG0000289	XP_025102035.115-hydroxyprostaglandin dehydrogenase [NAD(+)]-like	5	4	3	4	1	4	4							P:GO:0006509	P:membrane protein ectodomain proteolysis	6/699	23/15378	0.000448351	0.00224176	0.00130539	Pcan|001G001513.mRNA.1/Pcan|001G001514.mRNA.1/Pcan|001G001516.mRNA.1/Pcan|001G001518.mRNA.1/Pcan|001G001519.mRNA.1/Pcan|001G001520.mRNA.1	6
OG0000126	XP_025077047.1 dynein heavy chain 7, axonemal-like	5	9	6	6	2	6	5							P:GO:0006955	P:immune response	5/699	16/15378	0.000549609	0.00269079	0.00156687	Pcan|006G000008.mRNA.1/Pcan|006G000612.mRNA.1/Pcan|006G000614.mRNA.1/Pcan|006G000615.mRNA.1/Pcan|006G000616.mRNA.1	5
OG0000174	XP_036363574.1 elastase	5	6	7	9	0	1	5							C:GO:0008305	C:integrin complex	4/699	10/15378	0.000713433	0.00322903	0.00188029	Pcan|004G001157.mRNA.1/Pcan|004G001158.mRNA.1/Pcan|004G001159.mRNA.1/Pcan|004G001160.mRNA.1	4
OG0000136	XP_025099615.1 tumor necrosis factor ligand superfamily member 6-like	5	10	5	5	3	2	8							P:GO:0009311	P:oligosaccharide metabolic process	4/699	10/15378	0.000713433	0.00322903	0.00188029	Pcan|002G000142.mRNA.1/Pcan|002G000202.mRNA.1/Pcan|002G000203.mRNA.1/Pcan|002G000335.mRNA.1	4
OG0000100	XP_025110061.1 helicase with zinc finger domain 2-like	5	6	5	5	3	10	9							P:GO:0033627	P:cell adhesion mediated by integrin	4/699	10/15378	0.000713433	0.00322903	0.00188029	Pcan|004G001157.mRNA.1/Pcan|004G001158.mRNA.1/Pcan|004G001159.mRNA.1/Pcan|004G001160.mRNA.1	4
OG0000061	XP_025087656.1cytochrome P450 3A29-like	5	7	7	7	3	8	16							P:GO:0050808	P:synapse organization	7/699	34/15378	0.000714509	0.00322903	0.00188029	Pcan|005G001021.mRNA.1/Pcan|005G001022.mRNA.1/Pcan|005G001023.mRNA.1/Pcan|005G001024.mRNA.1/Pcan|008G000228.mRNA.1/Pcan|008G000229.mRNA.1/Pcan|008G000230.mRNA.1	7
OG0000252	XP_025097796.1uncharacterized protein LOC112566071 isoform X2	4	3	3	2	7	7	1							C:GO:0010008	C:endosome membrane	6/699	26/15378	0.000910191	0.00403575	0.00235005	Pcan|002G000641.mRNA.2/Pcan|002G000642.mRNA.1/Pcan|004G000216.mRNA.1/Pcan|004G000217.mRNA.1/Pcan|004G000220.mRNA.1/Pcan|004G000221.mRNA.2	6
OG0000111	XP_025081274.1interferon-induced protein with tetratricopeptide repeats 5-like	4	6	10	9	4	7	1							C:GO:0062023	C:collagen-containing extracellular matrix	9/699	57/15378	0.000998938	0.00434723	0.00253142	Pcan|008G000648.mRNA.1/Pcan|008G000657.mRNA.1/Pcan|008G000658.mRNA.1/Pcan|010G000973.mRNA.1/Pcan|010G000974.mRNA.1/Pcan|010G000975.mRNA.1/Pcan|010G000976.mRNA.1/Pcan|010G000977.mRNA.1/Pcan|013G000904.mRNA.1	9
OG0000211	XP_025083410.1A disintegrin and metalloproteinase with thrombospondin motifs adt-2-like isoform X2	4	5	6	8	3	3	1							F:GO:0016263	F:glycoprotein-N-acetylgalactosamine 3-beta-galactosyltransferase activity	4/699	11/15378	0.00108094	0.00453609	0.00264139	Pcan|004G001133.mRNA.1/Pcan|004G001134.mRNA.1/Pcan|004G001296.mRNA.1/Pcan|004G001299.mRNA.1	4
OG0000569	XP_025092462.1sulfotransferase 1A1-like	4	5	2	2	2	1	1							P:GO:0016267	P:core 1 O-glycan biosynthetic process	4/699	11/15378	0.00108094	0.00453609	0.00264139	Pcan|004G001133.mRNA.1/Pcan|004G001134.mRNA.1/Pcan|004G001296.mRNA.1/Pcan|004G001299.mRNA.1	4
OG0000915	XP_025080442.1uncharacterized protein LOC112556046	4	3	2	1	2	0	1							F:GO:0016491	F:oxidoreductase activity	18/699	181/15378	0.00152596	0.00629123	0.00366342	Pcan|002G001180.mRNA.1/Pcan|002G001550.mRNA.1/Pcan|002G001551.mRNA.1/Pcan|002G001554.mRNA.1/Pcan|004G000065.mRNA.1/Pcan|004G001548.mRNA.1/Pcan|004G001549.mRNA.1/Pcan|004G001550.mRNA.3/Pcan|006G000544.mRNA.1/Pcan|008G000108.mRNA.1/Pcan|008G000112.mRNA.1/Pcan|008G000113.mRNA.1/Pcan|008G000118.mRNA.1/Pcan|008G000119.mRNA.1/Pcan|008G000120.mRNA.1/Pcan|008G000123.mRNA.1/Pcan|009G001372.mRNA.1/Pcan|013…	18
OG0000790	GFS27590.1chitin deacetylase isoform B	4	1	2	1	2	3	1							P:GO:0016139	P:glycoside catabolic process	4/699	12/15378	0.00156341	0.00633449	0.00368862	Pcan|002G000142.mRNA.1/Pcan|002G000202.mRNA.1/Pcan|002G000203.mRNA.1/Pcan|002G000335.mRNA.1	4
OG0000255	XP_025095163.1sodium-coupled monocarboxylate transporter 1-like	4	7	5	8	1	1	1							C:GO:0005911	C:cell-cell junction	9/699	61/15378	0.00163874	0.00652719	0.00380083	Pcan|005G001021.mRNA.1/Pcan|005G001022.mRNA.1/Pcan|005G001023.mRNA.1/Pcan|005G001024.mRNA.1/Pcan|009G000467.mRNA.2/Pcan|009G001110.mRNA.1/Pcan|009G001111.mRNA.2/Pcan|009G001114.mRNA.1/Pcan|012G000434.mRNA.1	9
OG0000414	XP_025085128.1probable ATP-dependent RNA helicase DDX5	4	5	3	4	1	3	1							P:GO:0055085	P:transmembrane transport	30/699	371/15378	0.00166753	0.00653116	0.00380314	Pcan|002G001224.mRNA.1/Pcan|002G001225.mRNA.1/Pcan|002G001226.mRNA.1/Pcan|003G001198.mRNA.1/Pcan|003G001212.mRNA.1/Pcan|004G001260.mRNA.1/Pcan|004G001261.mRNA.1/Pcan|004G001263.mRNA.1/Pcan|004G001265.mRNA.1/Pcan|005G000688.mRNA.1/Pcan|005G000689.mRNA.1/Pcan|009G000022.mRNA.3/Pcan|009G000177.mRNA.1/Pcan|009G000557.mRNA.1/Pcan|009G000558.mRNA.1/Pcan|009G000560.mRNA.1/Pcan|009G000561.mRNA.1/Pcan|009…	30
OG0000471	CAB3368812.1Hypothetical predicted protein	4	4	1	2	1	6	1							F:GO:0004518	F:nuclease activity	7/699	40/15378	0.00195506	0.00753179	0.00438581	Pcan|002G000267.mRNA.1/Pcan|005G000017.mRNA.1/Pcan|006G000573.mRNA.1/Pcan|006G000890.mRNA.1/Pcan|009G001441.mRNA.1/Pcan|012G000665.mRNA.1/Pcan|014G000423.mRNA.1	7
OG0000197	XP_025095387.1D(2) dopamine receptor-like	4	5	2	6	4	8	2							F:GO:0004866	F:endopeptidase inhibitor activity	4/699	13/15378	0.0021776	0.00825381	0.00480625	Pcan|002G000468.mRNA.1/Pcan|002G000470.mRNA.1/Pcan|002G000471.mRNA.1/Pcan|002G000472.mRNA.1	4
OG0000223	XP_025096217.1integrin alpha-9-like isoform X1	4	3	7	5	2	5	3							F:GO:0003950	F:NAD+ poly-ADP-ribosyltransferase activity	8/699	52/15378	0.00223866	0.00835057	0.00486259	Pcan|003G001690.mRNA.1/Pcan|003G001695.mRNA.1/Pcan|003G001696.mRNA.1/Pcan|003G001698.mRNA.3/Pcan|003G001699.mRNA.1/Pcan|003G001701.mRNA.1/Pcan|003G001702.mRNA.1/Pcan|003G001703.mRNA.1	8
OG0000127	AUY55153.1fibroblast growth factor receptor	4	6	9	10	1	6	3							P:GO:0098609	P:cell-cell adhesion	12/699	105/15378	0.00288034	0.0105762	0.00615862	Pcan|003G000227.mRNA.1/Pcan|003G000228.mRNA.1/Pcan|003G001533.mRNA.1/Pcan|004G001157.mRNA.1/Pcan|004G001158.mRNA.1/Pcan|004G001159.mRNA.1/Pcan|004G001160.mRNA.1/Pcan|005G001026.mRNA.1/Pcan|009G000467.mRNA.2/Pcan|009G001110.mRNA.1/Pcan|009G001111.mRNA.2/Pcan|009G001114.mRNA.1	12
OG0000383	XP_025082369.1contactin-like isoform X1	4	3	2	4	1	5	3							F:GO:0005164	F:tumor necrosis factor receptor binding	4/699	14/15378	0.00293994	0.010629	0.00618934	Pcan|006G000612.mRNA.1/Pcan|006G000614.mRNA.1/Pcan|006G000615.mRNA.1/Pcan|006G000616.mRNA.1	4
OG0000208	XP_022786038.1 sacsin-like	4	5	5	9	1	2	4							C:GO:0005581	C:collagen trimer	7/699	43/15378	0.00300388	0.0106956	0.00622813	Pcan|006G000590.mRNA.1/Pcan|006G000592.mRNA.1/Pcan|006G000593.mRNA.1/Pcan|006G000594.mRNA.1/Pcan|006G000597.mRNA.1/Pcan|006G000598.mRNA.1/Pcan|006G000600.mRNA.1	7
OG0000225	XP_025083215.1 sodium/potassium-transporting ATPase subunit alpha-1-like	4	4	5	5	1	6	4							F:GO:0008569	F:minus-end-directed microtubule motor activity	5/699	23/15378	0.00325115	0.0114033	0.00664021	Pcan|001G001813.mRNA.1/Pcan|001G001857.mRNA.1/Pcan|010G000387.mRNA.1/Pcan|010G000904.mRNA.1/Pcan|010G001013.mRNA.1	5
OG0000182	XP_021373757.1glycoprotein-N-acetylgalactosamine 3-beta-galactosyltransferase 1-like isoform X2	4	6	5	6	1	4	6							F:GO:0008046	F:axon guidance receptor activity	4/699	15/15378	0.00386629	0.0133615	0.00778047	Pcan|005G001021.mRNA.1/Pcan|005G001022.mRNA.1/Pcan|005G001023.mRNA.1/Pcan|005G001024.mRNA.1	4
OG0000194	XP_025086894.1 alpha-N-acetylgalactosaminidase-like	4	4	7	4	1	5	6							F:GO:0050839	F:cell adhesion molecule binding	8/699	57/15378	0.00403009	0.0137257	0.00799256	Pcan|005G001021.mRNA.1/Pcan|005G001022.mRNA.1/Pcan|005G001023.mRNA.1/Pcan|005G001024.mRNA.1/Pcan|009G000467.mRNA.2/Pcan|009G001110.mRNA.1/Pcan|009G001111.mRNA.2/Pcan|009G001114.mRNA.1	8
OG0000124	XP_025088534.1CD109 antigen-like	4	4	5	8	2	7	9							F:GO:0005515	F:protein binding	6/699	35/15378	0.00453461	0.0152233	0.00886465	Pcan|004G001662.mRNA.2/Pcan|009G001112.mRNA.3/Pcan|009G001115.mRNA.1/Pcan|009G001116.mRNA.1/Pcan|009G001117.mRNA.1/Pcan|012G000434.mRNA.1	6
OG0000041	XP_025088647.1GTPase IMAP family member 4-like	4	5	9	17	7	4	18							F:GO:0016616	F:oxidoreductase activity, acting on the CH-OH group of donors, NAD or NADP as acceptor	6/699	36/15378	0.00523661	0.0170917	0.00995262	Pcan|009G001558.mRNA.1/Pcan|013G000619.mRNA.1/Pcan|013G000620.mRNA.1/Pcan|013G000674.mRNA.1/Pcan|013G000675.mRNA.1/Pcan|013G000677.mRNA.1	6
OG0000034	XP_025114426.1E3 ubiquitin-protein ligase TRIM56-like isoform X1	3	3	5	10	5	42	1							P:GO:0036065	P:fucosylation	6/699	36/15378	0.00523661	0.0170917	0.00995262	Pcan|008G000222.mRNA.1/Pcan|008G001153.mRNA.1/Pcan|008G001154.mRNA.1/Pcan|008G001161.mRNA.1/Pcan|008G001162.mRNA.1/Pcan|013G000647.mRNA.1	6
OG0000256	XP_032884225.1zygote arrest protein 1 isoform X1	3	3	7	5	4	4	1							P:GO:0006811	P:monoatomic ion transport	5/699	26/15378	0.00567944	0.0182831	0.0106464	Pcan|009G000557.mRNA.1/Pcan|009G000558.mRNA.1/Pcan|009G000560.mRNA.1/Pcan|009G000561.mRNA.1/Pcan|009G000562.mRNA.1	5
OG0000242	XP_025097425.1putative nuclease HARBI1	3	3	10	4	3	4	1							F:GO:0016787	F:hydrolase activity	27/699	353/15378	0.00587733	0.0186645	0.0108685	Pcan|001G001209.mRNA.1/Pcan|001G001601.mRNA.1/Pcan|001G001603.mRNA.2/Pcan|001G001847.mRNA.1/Pcan|001G001900.mRNA.1/Pcan|002G000305.mRNA.1/Pcan|002G000306.mRNA.1/Pcan|002G000504.mRNA.1/Pcan|004G000647.mRNA.1/Pcan|004G001307.mRNA.1/Pcan|008G000331.mRNA.1/Pcan|008G000332.mRNA.1/Pcan|009G000804.mRNA.1/Pcan|010G000013.mRNA.3/Pcan|011G000648.mRNA.1/Pcan|011G000649.mRNA.1/Pcan|011G000650.mRNA.1/Pcan|011…	27
OG0000406	XP_025088099.1metalloproteinase inhibitor 3-like	3	5	4	4	2	2	1							C:GO:0030286	C:dynein complex	5/699	27/15378	0.00671437	0.0210383	0.0122508	Pcan|001G001813.mRNA.1/Pcan|001G001857.mRNA.1/Pcan|010G000387.mRNA.1/Pcan|010G000904.mRNA.1/Pcan|010G001013.mRNA.1	5
OG0000696	XP_025079741.1 protein toll-like	3	5	0	3	2	1	1							C:GO:0016323	C:basolateral plasma membrane	6/699	38/15378	0.00687438	0.0212563	0.0123777	Pcan|009G000022.mRNA.3/Pcan|009G000557.mRNA.1/Pcan|009G000558.mRNA.1/Pcan|009G000560.mRNA.1/Pcan|009G000561.mRNA.1/Pcan|009G000562.mRNA.1	6
OG0000571	PVD18443.1hypothetical protein C0Q70_20992	3	5	3	2	2	1	1							C:GO:0043025	C:neuronal cell body	4/699	18/15378	0.00777713	0.0231345	0.0134714	Pcan|005G001021.mRNA.1/Pcan|005G001022.mRNA.1/Pcan|005G001023.mRNA.1/Pcan|005G001024.mRNA.1	4
OG0000610	XP_025113374.1WAP four-disulfide core domain protein 18-like	3	1	4	4	2	1	1							P:GO:0007229	P:integrin-mediated signaling pathway	4/699	18/15378	0.00777713	0.0231345	0.0134714	Pcan|004G001157.mRNA.1/Pcan|004G001158.mRNA.1/Pcan|004G001159.mRNA.1/Pcan|004G001160.mRNA.1	4
OG0000378	XP_025083181.1gastric intrinsic factor-like	3	4	5	4	1	4	1							P:GO:1990573	P:potassium ion import across plasma membrane	4/699	18/15378	0.00777713	0.0231345	0.0134714	Pcan|003G001499.mRNA.1/Pcan|009G001394.mRNA.1/Pcan|009G001396.mRNA.1/Pcan|011G001146.mRNA.1	4
OG0000251	XP_025076892.1scavenger receptor cysteine-rich type 1 protein M160-like	3	4	4	11	1	3	1							F:GO:0008146	F:sulfotransferase activity	8/699	66/15378	0.00981458	0.0288303	0.0167881	Pcan|004G001639.mRNA.1/Pcan|005G001619.mRNA.1/Pcan|005G001626.mRNA.1/Pcan|005G001627.mRNA.1/Pcan|005G001746.mRNA.1/Pcan|005G001747.mRNA.1/Pcan|005G001748.mRNA.1/Pcan|005G001749.mRNA.4	8
OG0000409	XP_025080285.1UDP-D-xylose:L-fucose alpha-1,3-D-xylosyltransferase MGP4-like isoform X1	3	3	3	8	1	2	1							F:GO:0020037	F:heme binding	14/699	154/15378	0.0105374	0.0303711	0.0176853	Pcan|001G001181.mRNA.1/Pcan|001G001183.mRNA.1/Pcan|001G001184.mRNA.1/Pcan|001G001185.mRNA.1/Pcan|001G001186.mRNA.1/Pcan|002G000354.mRNA.1/Pcan|002G000355.mRNA.1/Pcan|002G000356.mRNA.2/Pcan|006G000177.mRNA.1/Pcan|006G000194.mRNA.1/Pcan|006G000196.mRNA.1/Pcan|006G000215.mRNA.1/Pcan|006G000218.mRNA.1/Pcan|008G000316.mRNA.1	14
OG0000531	XP_025111434.1GTPase IMAP family member 4-like	3	2	2	1	1	8	1							F:GO:0051959	F:dynein light intermediate chain binding	5/699	30/15378	0.0105976	0.0303711	0.0176853	Pcan|001G001813.mRNA.1/Pcan|001G001857.mRNA.1/Pcan|010G000387.mRNA.1/Pcan|010G000904.mRNA.1/Pcan|010G001013.mRNA.1	5
OG0000588	XP_025086916.1arylsulfatase B-like	3	2	3	5	1	2	1							F:GO:0000175	F:3'-5'-RNA exonuclease activity	4/699	21/15378	0.0136566	0.0382061	0.0222477	Pcan|011G000444.mRNA.1/Pcan|011G000445.mRNA.1/Pcan|011G000446.mRNA.1/Pcan|011G000447.mRNA.1	4
OG0000706	XP_025093026.1uncharacterized protein LOC112563338	3	1	2	3	1	4	1							F:GO:0005178	F:integrin binding	4/699	21/15378	0.0136566	0.0382061	0.0222477	Pcan|004G001157.mRNA.1/Pcan|004G001158.mRNA.1/Pcan|004G001159.mRNA.1/Pcan|004G001160.mRNA.1	4
OG0000646	XP_025085493.1 prestin-like	3	1	3	4	1	3	1							P:GO:0006082	P:organic acid metabolic process	3/699	12/15378	0.0151233	0.0418115	0.0243472	Pcan|006G000177.mRNA.1/Pcan|006G000215.mRNA.1/Pcan|006G000218.mRNA.1	3
OG0000193	XP_025107878.1macrophage mannose receptor 1-like	3	4	2	12	2	6	2							F:GO:0016705	F:oxidoreductase activity, acting on paired donors, with incorporation or reduction of molecular oxygen	8/699	74/15378	0.0188096	0.0507574	0.0295564	Pcan|001G001181.mRNA.1/Pcan|001G001183.mRNA.1/Pcan|001G001184.mRNA.1/Pcan|001G001185.mRNA.1/Pcan|001G001186.mRNA.1/Pcan|002G000354.mRNA.1/Pcan|002G000355.mRNA.1/Pcan|002G000356.mRNA.2	8
OG0000338	XP_021379347.1putative neural-cadherin 2 isoform X2	3	2	3	4	2	7	2							C:GO:0032580	C:Golgi cisterna membrane	6/699	47/15378	0.0189757	0.0507574	0.0295564	Pcan|008G000222.mRNA.1/Pcan|008G001153.mRNA.1/Pcan|008G001154.mRNA.1/Pcan|008G001161.mRNA.1/Pcan|008G001162.mRNA.1/Pcan|013G000647.mRNA.1	6
OG0000241	XP_025111459.1GTPase IMAP family member 4-like isoform X2	3	4	3	5	1	10	2							P:GO:0006805	P:xenobiotic metabolic process	3/699	13/15378	0.019007	0.0507574	0.0295564	Pcan|006G000177.mRNA.1/Pcan|006G000215.mRNA.1/Pcan|006G000218.mRNA.1	3
OG0000209	XP_025089118.1histamine H3 receptor-like	3	4	5	6	3	6	3							F:GO:0004725	F:protein tyrosine phosphatase activity	6/699	49/15378	0.02291	0.0591012	0.034415	Pcan|009G000840.mRNA.1/Pcan|010G000417.mRNA.1/Pcan|010G000562.mRNA.1/Pcan|010G000678.mRNA.1/Pcan|010G001033.mRNA.1/Pcan|010G001242.mRNA.1	6
OG0000258	XP_025082547.1disrupted in renal carcinoma protein 2-like	3	4	4	6	2	5	3							F:GO:0004508	F:steroid 17-alpha-monooxygenase activity	3/699	14/15378	0.023389	0.0591012	0.034415	Pcan|006G000194.mRNA.1/Pcan|006G000196.mRNA.1/Pcan|006G000218.mRNA.1	3
OG0000276	XP_025097871.1receptor-type tyrosine-protein phosphatase eta-like	3	2	4	4	2	8	3							P:GO:0030514	P:negative regulation of BMP signaling pathway	3/699	14/15378	0.023389	0.0591012	0.034415	Pcan|004G000408.mRNA.1/Pcan|004G000409.mRNA.1/Pcan|004G000417.mRNA.1	3
OG0000296	XP_025096094.1kielin/chordin-like protein	3	6	3	3	3	3	4							P:GO:0042446	P:hormone biosynthetic process	3/699	14/15378	0.023389	0.0591012	0.034415	Pcan|006G000194.mRNA.1/Pcan|006G000196.mRNA.1/Pcan|006G000218.mRNA.1	3
OG0000337	XP_025087399.1 alkaline phosphatase-like	3	4	4	3	1	4	4							P:GO:0042448	P:progesterone metabolic process	3/699	14/15378	0.023389	0.0591012	0.034415	Pcan|006G000194.mRNA.1/Pcan|006G000196.mRNA.1/Pcan|006G000218.mRNA.1	3
OG0000512	XP_033630692.1kielin/chordin-like protein	3	2	3	0	3	2	5							F:GO:0016887	F:ATP hydrolysis activity	20/699	276/15378	0.027198	0.0679949	0.0395939	Pcan|001G001813.mRNA.1/Pcan|001G001857.mRNA.1/Pcan|003G000487.mRNA.1/Pcan|003G001499.mRNA.1/Pcan|009G001335.mRNA.1/Pcan|009G001336.mRNA.1/Pcan|009G001365.mRNA.1/Pcan|009G001367.mRNA.1/Pcan|009G001368.mRNA.1/Pcan|009G001369.mRNA.1/Pcan|009G001370.mRNA.1/Pcan|009G001371.mRNA.1/Pcan|009G001373.mRNA.1/Pcan|009G001374.mRNA.1/Pcan|009G001376.mRNA.1/Pcan|009G001379.mRNA.1/Pcan|009G001394.mRNA.1/Pcan|009…	20
OG0000279	XP_025095509.1peptidoglycan-recognition protein SC2-like	3	2	5	2	1	7	6							F:GO:0045505	F:dynein intermediate chain binding	5/699	38/15378	0.0277596	0.0686684	0.0399861	Pcan|001G001813.mRNA.1/Pcan|001G001857.mRNA.1/Pcan|010G000387.mRNA.1/Pcan|010G000904.mRNA.1/Pcan|010G001013.mRNA.1	5
OG0000518	XP_025106832.1calcium-activated chloride channel regulator 1-like isoform X2	2	4	3	3	2	3	1							P:GO:0030198	P:extracellular matrix organization	4/699	26/15378	0.02854	0.0698637	0.0406821	Pcan|003G000590.mRNA.1/Pcan|003G000591.mRNA.1/Pcan|003G000596.mRNA.1/Pcan|014G000127.mRNA.1	4
OG0000553	XP_025079313.1cyclic nucleotide-binding domain-containing protein 2-like isoform X2	2	4	3	2	2	3	1							P:GO:0007411	P:axon guidance	6/699	54/15378	0.0350414	0.0848942	0.0494345	Pcan|003G000227.mRNA.1/Pcan|003G000228.mRNA.1/Pcan|005G001021.mRNA.1/Pcan|005G001022.mRNA.1/Pcan|005G001023.mRNA.1/Pcan|005G001024.mRNA.1	6
OG0001942	XP_025105900.1homeobox protein Meis1-like isoform X2	2	1	2	1	2	0	1
OG0001933	XP_019928326.2serine palmitoyltransferase small subunit A	2	0	2	1	2	1	1
OG0000633	XP_025111160.1 regucalcin-like	2	3	2	4	1	3	1
OG0000720	XP_025086820.1carbohydrate sulfotransferase 15-like isoform X1	2	3	2	3	1	3	1
OG0000581	XP_025081768.1serum paraoxonase/arylesterase 1-like	2	3	4	3	1	3	1
OG0000515	XP_025106651.1uncharacterized protein LOC112571678	2	2	4	6	1	2	1
OG0000702	XP_025090956.1 sialin-like	2	1	3	3	1	4	1
OG0000072	XP_025099708.1uncharacterized protein LOC112567289	2	6	11	11	5	12	2
OG0000199	XP_025116187.1deoxynucleoside triphosphate triphosphohydrolase SAMHD1-like	2	5	5	4	3	10	2
OG0000237	XP_025093502.1sacsin-like isoform X1	2	3	9	5	2	5	2
OG0000295	XP_025098013.1tripartite motif-containing protein 45-like	2	2	5	5	2	6	3
OG0000368	XP_025105014.1mannan endo-1,4-beta-mannosidase-like	2	1	4	4	3	4	4
OG0000292	XP_025080445.1tolloid-like protein 1	2	3	4	2	0	10	4
OG0000573	---NA---	1	3	2	3	3	4	1
OG0000936	XP_025090022.1 RNA-binding protein 24-B-like	1	2	1	3	3	2	1
OG0001358	XP_025115483.1GTP-binding protein RAD-like	1	3	2	1	2	1	1
OG0000846	XP_011417036.23-oxoacyl-[acyl-carrier-protein] reductase FabG	1	3	2	3	2	2	1
OG0000351	XP_025102247.1E3 ubiquitin-protein ligase MIB1-like isoform X2	1	2	3	7	2	7	1
OG0000954	XP_025090710.1BPTI/Kunitz domain-containing protein 4-like isoform X2	1	2	1	3	2	3	1
OG0001249	XP_025077432.1acid-sensing ion channel 3-like	1	2	1	3	2	1	1
OG0000527	XP_025081097.1short-chain collagen C4-like isoform X2	1	1	4	5	2	4	1
OG0000322	XP_025080007.1short-chain collagen C4-like	1	1	2	5	2	12	1
OG0000454	XP_025100304.1basal cell adhesion molecule-like isoform X2	1	1	3	4	1	9	1
OG0000577	XP_025092565.1megakaryocyte-associated tyrosine-protein kinase-like isoform X2	1	1	2	5	1	6	1
OG0000975	VDI79103.1Hypothetical predicted protein	1	1	3	3	1	3	1
OG0000260	XP_025100139.12-hydroxyacylsphingosine 1-beta-galactosyltransferase-like	1	10	4	5	0	6	1
OG0000299	XP_025105375.1beta-1,3-galactosyltransferase 5-like isoform X1	1	6	2	4	1	5	6
OG0000278	XP_025095676.1neuronal acetylcholine receptor subunit alpha-7-like	1	4	2	5	4	2	8

## Sheet: TableS9
Table S9. List of OGs that contain expanded gene family and GO enrichment of expanded gene family (q < 0.05) in Pila using CAFÉ method
													GO enrichment of expanded gene family in Pila
Expanded OGs	Description	Pila celebensis	Pomacea canaliculata	Pomacea maculata	Pomacea diffusa	Marisa cornuarietis	Lanistes nyassanus	Bellamya purificata					ID	Description	GeneRatio	BgRatio	pvalue	p.adjust	qvalue	geneID	Count
OG0000006	XP_025097521.1probable G-protein coupled receptor B0563.6	58	8	10	14	26	7	0					P:GO:0007186	P:G protein-coupled receptor signaling pathway	73/503	378/13849	4.73129e-33	5.55824e-31	4.41106e-31	Pce_01000730.1/Pce_01000890.1/Pce_01001090.1/Pce_01001270.1/Pce_01014030.1/Pce_02002260.1/Pce_02008310.1/Pce_03000610.1/Pce_03000710.1/Pce_03000850.1/Pce_03000880.1/Pce_03000890.1/Pce_03000930.1/Pce_03000980.1/Pce_03001060.1/Pce_03001070.1/Pce_03001080.1/Pce_03001710.1/Pce_03001780.1/Pce_03001840.1/Pce_03001950.1/Pce_04013730.1/Pce_04014050.1/Pce_04014110.1/Pce_04014120.1/Pce_04014130.1/Pce_04014…	73
OG0000027	XP_025113686.1uncharacterized protein LOC112575842 isoform X2	46	10	6	3	4	6	0					F:GO:0004930	F:G protein-coupled receptor activity	68/503	326/13849	5.82015e-33	5.55824e-31	4.41106e-31	Pce_01001270.1/Pce_01014030.1/Pce_02002260.1/Pce_02008310.1/Pce_03000610.1/Pce_03000710.1/Pce_03000850.1/Pce_03000880.1/Pce_03000890.1/Pce_03000910.1/Pce_03000930.1/Pce_03000980.1/Pce_03001060.1/Pce_03001070.1/Pce_03001080.1/Pce_03001780.1/Pce_03001840.1/Pce_03001950.1/Pce_04013730.1/Pce_04014050.1/Pce_04014110.1/Pce_04014120.1/Pce_04014130.1/Pce_04014140.1/Pce_04014160.1/Pce_04014280.1/Pce_06002…	68
OG0000039	XP_025102318.1uncharacterized protein LOC112568946 isoform X2	23	11	6	7	4	11	3					P:GO:0006259	P:DNA metabolic process	38/503	115/13849	1.42341e-26	9.06236e-25	7.19195e-25	Pce_01002340.1/Pce_01012490.1/Pce_02001930.1/Pce_02009770.1/Pce_02013460.1/Pce_04007960.1/Pce_04009800.1/Pce_04013420.1/Pce_05000570.1/Pce_05000600.1/Pce_05004670.1/Pce_05004860.1/Pce_06000110.1/Pce_07001480.1/Pce_07001530.1/Pce_07001640.1/Pce_07005510.1/Pce_08011130.1/Pce_08011480.1/Pce_08012590.1/Pce_08013820.1/Pce_08016600.1/Pce_09011650.1/Pce_09015230.1/Pce_09024400.1/Pce_10006880.1/Pce_11006…	38
OG0000051	XP_025107465.1receptor-type tyrosine-protein phosphatase epsilon-like	39	2	4	5	4	3	2					P:GO:0015074	P:DNA integration	30/503	79/13849	2.89367e-23	1.38173e-21	1.09655e-21	Pce_01002340.1/Pce_01012490.1/Pce_01012830.1/Pce_01017200.1/Pce_02009680.1/Pce_04007960.1/Pce_04013420.1/Pce_05004670.1/Pce_05004860.1/Pce_05006630.1/Pce_06000420.1/Pce_07001480.1/Pce_07001530.1/Pce_07001640.1/Pce_07005510.1/Pce_08011480.1/Pce_08013460.1/Pce_08013820.1/Pce_08016410.1/Pce_09009650.1/Pce_09017640.1/Pce_10006880.1/Pce_11012230.1/Pce_12001430.1/Pce_12006470.1/Pce_12007040.1/Pce_14001…	30
OG0000052	XP_025094072.1probable G-protein coupled receptor frpr-1	20	6	11	6	6	6	1					F:GO:0003964	F:RNA-directed DNA polymerase activity	27/503	65/13849	2.69002e-22	1.02759e-20	8.15501e-21	Pce_01012490.1/Pce_02013620.1/Pce_03013530.1/Pce_04013420.1/Pce_04014040.1/Pce_05006630.1/Pce_06009600.1/Pce_07001530.1/Pce_08011480.1/Pce_08013820.1/Pce_08016410.1/Pce_10006880.1/Pce_11006510.1/Pce_11006720.1/Pce_11012230.1/Pce_11020050.1/Pce_12007040.1/Pce_12007980.1/Pce_12019640.1/Pce_13007200.1/Pce_13012060.1/Pce_14000040.1/Pce_14003930.2/Pce_14004030.1/Pce_14005020.1/Pce_14010110.1/Pce_14013…	27
OG0000056	XP_025107112.1fucolectin-3-like isoform X1	9	15	9	9	5	7	1					P:GO:0006278	P:RNA-templated DNA biosynthetic process	27/503	66/13849	4.40103e-22	1.40099e-20	1.11184e-20	Pce_01012490.1/Pce_02013620.1/Pce_03013530.1/Pce_04013420.1/Pce_04014040.1/Pce_05006630.1/Pce_06009600.1/Pce_07001530.1/Pce_08011480.1/Pce_08013820.1/Pce_08016410.1/Pce_10006880.1/Pce_11006510.1/Pce_11006720.1/Pce_11012230.1/Pce_11020050.1/Pce_12007040.1/Pce_12007980.1/Pce_12019640.1/Pce_13007200.1/Pce_13012060.1/Pce_14000040.1/Pce_14003930.2/Pce_14004030.1/Pce_14005020.1/Pce_14010110.1/Pce_14013…	27
OG0000057	XP_025083470.1probable G-protein coupled receptor 139	34	2	5	1	5	5	3					F:GO:0008528	F:G protein-coupled peptide receptor activity	31/503	93/13849	5.15971e-22	1.40786e-20	1.11729e-20	Pce_01000730.1/Pce_01000890.1/Pce_01001090.1/Pce_01001270.1/Pce_02002260.1/Pce_03000610.1/Pce_03000850.1/Pce_03000890.1/Pce_03000980.1/Pce_03001710.1/Pce_03001780.1/Pce_03001840.1/Pce_04013730.1/Pce_04014050.1/Pce_04014120.1/Pce_04014130.1/Pce_04014140.1/Pce_04014160.1/Pce_04014280.1/Pce_07006280.1/Pce_10008410.1/Pce_11014000.1/Pce_12005870.1/Pce_12005880.1/Pce_12005890.1/Pce_12019480.1/Pce_13001…	31
OG0000071	XP_041481080.1deleted in malignant brain tumors 1 protein-like isoform X11	7	10	8	7	6	4	7					F:GO:0003824	F:catalytic activity	37/503	165/13849	2.01434e-19	4.80924e-18	3.81665e-18	Pce_01012830.1/Pce_02006950.1/Pce_03001990.1/Pce_03002150.1/Pce_03013530.1/Pce_04003280.1/Pce_04014040.1/Pce_05000290.1/Pce_05000570.1/Pce_05000600.1/Pce_05004860.1/Pce_06002500.1/Pce_08013460.1/Pce_08014110.1/Pce_08020670.1/Pce_09013230.1/Pce_09024400.1/Pce_10003140.1/Pce_10004550.1/Pce_10008410.1/Pce_10008670.1/Pce_10010340.1/Pce_11006060.1/Pce_11006510.1/Pce_11012230.1/Pce_11019290.1/Pce_12002…	37
OG0000081	XP_025078467.1G-protein coupled receptor daf-37-like	21	6	3	3	6	9	0					F:GO:0004519	F:endonuclease activity	24/503	80/13849	3.95678e-16	8.39717e-15	6.66405e-15	Pce_01012490.1/Pce_02000250.1/Pce_04013420.1/Pce_05000210.1/Pce_05004860.1/Pce_05006630.1/Pce_07001530.1/Pce_08010450.1/Pce_08011480.1/Pce_08013820.1/Pce_08016410.1/Pce_10004340.1/Pce_10006880.1/Pce_11012230.1/Pce_11017060.1/Pce_11020050.1/Pce_12007040.1/Pce_13007200.1/Pce_13012060.1/Pce_14003930.2/Pce_14003970.1/Pce_14004030.1/Pce_14004120.1/Pce_sca002640.1	24
OG0000085	XP_025088280.1cholecystokinin receptor type A-like	18	7	6	7	3	6	0					F:GO:0004725	F:protein tyrosine phosphatase activity	18/503	49/13849	3.64697e-14	6.96571e-13	5.52804e-13	Pce_02004420.1/Pce_02004460.1/Pce_02006060.1/Pce_02006080.1/Pce_02006370.1/Pce_02006470.1/Pce_02006590.1/Pce_02006610.1/Pce_02009610.1/Pce_02012860.1/Pce_02013590.1/Pce_02013630.1/Pce_14004680.1/Pce_14005050.1/Pce_sca002060.1/Pce_sca002160.1/Pce_sca002400.2/Pce_sca003030.1	18
OG0000086	XP_025101492.1serine/threonine-protein phosphatase 6 regulatory ankyrin repeat subunit C-like	12	3	9	2	11	4	5					F:GO:0003676	F:nucleic acid binding	40/503	276/13849	5.55533e-14	9.64607e-13	7.65519e-13	Pce_01002340.1/Pce_01012490.1/Pce_01012830.1/Pce_01016870.1/Pce_01017200.1/Pce_02006150.1/Pce_03002160.1/Pce_04001720.1/Pce_04007960.1/Pce_04011610.1/Pce_04013420.1/Pce_05004670.1/Pce_05004860.1/Pce_05006630.1/Pce_05009040.1/Pce_06000420.1/Pce_07001480.1/Pce_07001530.1/Pce_07001640.1/Pce_07005510.1/Pce_08009430.1/Pce_08011480.1/Pce_08013460.1/Pce_08013820.1/Pce_08016410.1/Pce_09010730.1/Pce_10006…	40
OG0000106	XP_025098997.1brevican core protein-like isoform X2	26	2	4	3	2	2	3					P:GO:0030890	P:positive regulation of B cell proliferation	9/503	10/13849	9.93197e-13	1.58084e-11	1.25457e-11	Pce_03001070.1/Pce_03001080.1/Pce_03001950.1/Pce_06010880.1/Pce_07001810.1/Pce_10010280.1/Pce_11004200.1/Pce_11004370.1/Pce_12009990.1	9
OG0000114	XP_025100345.1G-protein coupled receptor GRL101-like	21	4	2	2	8	3	1					F:GO:0061809	F:NAD+ nucleosidase activity, cyclic ADP-ribose generating	9/503	11/13849	5.28715e-12	7.44414e-11	5.90772e-11	Pce_03001070.1/Pce_03001080.1/Pce_03001950.1/Pce_06010880.1/Pce_07001810.1/Pce_10010280.1/Pce_11004200.1/Pce_11004370.1/Pce_12009990.1	9
OG0000116	KXJ20749.1Transposon Ty3-G Gag-Pol polyprotein	35	0	2	3	0	0	1					F:GO:0004721	F:phosphoprotein phosphatase activity	15/503	41/13849	5.45644e-12	7.44414e-11	5.90772e-11	Pce_02004410.1/Pce_02004460.1/Pce_02006060.1/Pce_02006080.1/Pce_02006430.1/Pce_02006590.1/Pce_02006610.1/Pce_02012860.1/Pce_02013630.1/Pce_14004680.1/Pce_14005050.1/Pce_sca002060.1/Pce_sca002070.1/Pce_sca002100.1/Pce_sca002400.2	15
OG0000128	XP_025101263.1keratin, type I cytoskeletal 9-like isoform X2	14	1	4	5	3	9	3					P:GO:0007218	P:neuropeptide signaling pathway	17/503	70/13849	3.37781e-10	4.30108e-09	3.41336e-09	Pce_02002260.1/Pce_03000610.1/Pce_03000850.1/Pce_03000890.1/Pce_03000980.1/Pce_03001780.1/Pce_03001840.1/Pce_04013730.1/Pce_04014050.1/Pce_04014120.1/Pce_04014160.1/Pce_06002100.1/Pce_07006280.1/Pce_11014000.1/Pce_12019480.1/Pce_13006660.1/Pce_14003410.1	17
OG0000131	XP_025102377.1uncharacterized protein LOC112568979 isoform X2	13	6	2	6	6	6	0					F:GO:0016849	F:phosphorus-oxygen lyase activity	9/503	20/13849	1.20408e-08	1.43737e-07	1.14071e-07	Pce_03001070.1/Pce_03001080.1/Pce_03001950.1/Pce_06010880.1/Pce_07001810.1/Pce_10010280.1/Pce_11004200.1/Pce_11004370.1/Pce_12009990.1	9
OG0000135	XP_034330260.1uncharacterized protein LOC105345235 isoform X1	24	0	0	4	7	0	3					F:GO:0016787	F:hydrolase activity	36/503	349/13849	1.6282e-08	1.82933e-07	1.45177e-07	Pce_02001930.1/Pce_02009770.1/Pce_03001070.1/Pce_03001080.1/Pce_03001950.1/Pce_03002010.1/Pce_04009800.1/Pce_06005890.1/Pce_06005900.1/Pce_06005920.1/Pce_06005930.1/Pce_06005940.1/Pce_06010880.1/Pce_07001810.1/Pce_10010270.1/Pce_10010280.1/Pce_11004200.1/Pce_11004370.1/Pce_12009990.1/Pce_12011420.1/Pce_13009440.1/Pce_13010740.2/Pce_14006950.1/Pce_14006990.1/Pce_14007000.1/Pce_14007020.1/Pce_14007…	36
OG0000147	RXN12131.1endonuclease-reverse transcriptase	21	3	2	2	5	1	2					F:GO:0030246	F:carbohydrate binding	17/503	99/13849	8.92497e-08	9.47039e-07	7.51577e-07	Pce_01001360.1/Pce_01009790.1/Pce_01016160.1/Pce_02006080.1/Pce_02006220.1/Pce_02006590.1/Pce_03003580.1/Pce_03003590.1/Pce_04011800.1/Pce_08000370.1/Pce_08000380.1/Pce_08000390.1/Pce_08013060.1/Pce_14002600.1/Pce_14005050.1/Pce_sca002060.1/Pce_sca002340.1	17
OG0000148	XP_025102746.1uncharacterized protein LOC112569228	15	3	4	5	2	7	0					F:GO:0004623	F:phospholipase A2 activity	7/503	13/13849	1.13527e-07	1.14125e-06	9.05701e-07	Pce_11012980.1/Pce_13001440.1/Pce_13004210.1/Pce_13010770.1/Pce_13010780.1/Pce_13010890.1/Pce_13010900.1	7
OG0000152	GFO47561.1reverse transcriptase	14	5	0	0	16	1	0					P:GO:0001868	P:regulation of complement activation, lectin pathway	7/503	14/13849	2.19955e-07	2.00054e-06	1.58764e-06	Pce_02006080.1/Pce_02006220.1/Pce_02006590.1/Pce_04011800.1/Pce_08013060.1/Pce_14005050.1/Pce_sca002060.1	7
OG0000162	XP_025101831.1uncharacterized protein LOC112568645	14	0	0	2	3	16	0					P:GO:0010185	P:regulation of cellular defense response	7/503	14/13849	2.19955e-07	2.00054e-06	1.58764e-06	Pce_02006080.1/Pce_02006220.1/Pce_02006590.1/Pce_04011800.1/Pce_08013060.1/Pce_14005050.1/Pce_sca002060.1	7
OG0000179	XP_025108961.1uncharacterized protein LOC112573124	9	3	6	4	8	1	1					P:GO:0006281	P:DNA repair	17/503	108/13849	3.29226e-07	2.85828e-06	2.26835e-06	Pce_01008290.1/Pce_02006250.1/Pce_03005250.1/Pce_04004250.1/Pce_04014490.1/Pce_06007750.1/Pce_07001440.1/Pce_08010450.1/Pce_10004340.1/Pce_11002340.1/Pce_11017060.1/Pce_14004930.1/Pce_14004940.1/Pce_14010110.1/Pce_sca001940.1/Pce_sca002480.1/Pce_sca002640.1	17
OG0000198	XP_005091401.1piggyBac transposable element-derived protein 4	14	6	1	1	1	2	6					F:GO:0042806	F:fucose binding	7/503	15/13849	3.99526e-07	3.28974e-06	2.61076e-06	Pce_02006080.1/Pce_02006220.1/Pce_02006590.1/Pce_04011800.1/Pce_08013060.1/Pce_14005050.1/Pce_sca002060.1	7
OG0000210	XP_025091566.1turripeptide Pal9.2-like	4	9	6	3	1	2	5					P:GO:1904491	P:protein localization to ciliary transition zone	6/503	10/13849	4.1337e-07	3.28974e-06	2.61076e-06	Pce_06004920.1/Pce_06004930.1/Pce_06004940.1/Pce_06004960.1/Pce_06004980.1/Pce_06004990.1	6
OG0000212	XP_025102676.1uncharacterized protein LOC112569167	7	3	3	8	5	3	1					F:GO:0005044	F:scavenger receptor activity	9/503	34/13849	2.3861e-06	1.82298e-05	1.44673e-05	Pce_02006220.1/Pce_02006230.1/Pce_02006240.1/Pce_02006370.1/Pce_02006460.1/Pce_02006570.1/Pce_02006590.1/Pce_02006610.1/Pce_sca002060.1	9
OG0000229	XP_025102693.1uncharacterized protein LOC112569182	11	3	1	2	4	8	0					F:GO:0003677	F:DNA binding	36/503	441/13849	4.91103e-06	3.60772e-05	2.86311e-05	Pce_01009680.1/Pce_02009680.1/Pce_03000690.1/Pce_03000900.1/Pce_03003960.1/Pce_03005280.1/Pce_03007820.1/Pce_03012070.1/Pce_04006380.1/Pce_04011610.1/Pce_06003720.1/Pce_06010040.1/Pce_06010070.1/Pce_08006180.1/Pce_08013640.1/Pce_09009650.1/Pce_09012000.1/Pce_09017640.1/Pce_09022360.1/Pce_10003830.1/Pce_10003840.1/Pce_11007500.1/Pce_11011630.1/Pce_12006470.1/Pce_13001090.1/Pce_13009470.1/Pce_14001…	36
OG0000274	XP_013780381.1craniofacial development protein 2-like	7	1	4	3	7	1	3					F:GO:0046983	F:protein dimerization activity	16/503	119/13849	6.15571e-06	4.35459e-05	3.45583e-05	Pce_02003450.1/Pce_02009720.1/Pce_02012730.1/Pce_03008330.1/Pce_03009000.1/Pce_04004690.1/Pce_04011790.1/Pce_04017790.1/Pce_05005020.1/Pce_07000070.1/Pce_07008670.1/Pce_07015420.1/Pce_09011970.1/Pce_11018590.1/Pce_11020570.1/Pce_13009470.1	16
OG0000315	ROI46922.1hypothetical protein DPX16_22647	6	0	3	2	6	4	3					P:GO:0007157	P:heterophilic cell-cell adhesion via plasma membrane cell adhesion molecules	5/503	10/13849	1.34222e-05	9.15585e-05	7.26615e-05	Pce_14002450.1/Pce_14002490.1/Pce_14002560.1/Pce_14002590.1/Pce_14002600.1	5
OG0000333	KAG5699148.1hypothetical protein BaRGS_014447	24	0	0	0	0	0	0					F:GO:0004518	F:nuclease activity	8/503	32/13849	1.39452e-05	9.18461e-05	7.28897e-05	Pce_01002090.1/Pce_01016970.1/Pce_04011460.1/Pce_04018850.1/Pce_07001200.1/Pce_07015040.1/Pce_10007140.1/Pce_13006590.1	8
OG0000339	XP_025109772.1neuroligin 4-like	5	6	1	3	1	3	4					C:GO:0035869	C:ciliary transition zone	6/503	17/13849	1.95925e-05	0.000124739	9.89937e-05	Pce_06004920.1/Pce_06004930.1/Pce_06004940.1/Pce_06004960.1/Pce_06004980.1/Pce_06004990.1	6
OG0000363	XP_025097061.1putative nuclease HARBI1	4	8	1	2	2	3	2					P:GO:1905515	P:non-motile cilium assembly	6/503	20/13849	5.59085e-05	0.000344468	0.000273373	Pce_06004920.1/Pce_06004930.1/Pce_06004940.1/Pce_06004960.1/Pce_06004980.1/Pce_06004990.1	6
OG0000379	GFO02955.1pogo transposable element with krab domain	5	3	3	2	8	0	1					F:GO:0005488	F:binding	29/503	362/13849	5.80344e-05	0.000346393	0.0002749	Pce_01002050.1/Pce_01007280.1/Pce_02003280.1/Pce_02009770.1/Pce_03011120.1/Pce_04009800.1/Pce_04011030.1/Pce_05000600.1/Pce_05011320.1/Pce_05012130.1/Pce_05012140.1/Pce_07013540.1/Pce_08007630.1/Pce_09011580.2/Pce_09024400.1/Pce_10004550.1/Pce_12003040.1/Pce_12011420.1/Pce_12022150.1/Pce_13009440.1/Pce_14004840.1/Pce_14007000.1/Pce_14007020.1/Pce_14007030.1/Pce_14007060.1/Pce_14007080.1/Pce_14007…	29
OG0000384	GFO10708.1sodium/calcium exchanger 1-like	14	1	1	1	1	3	1					P:GO:0016192	P:vesicle-mediated transport	12/503	105/13849	0.000418944	0.0024248	0.00192434	Pce_01011960.1/Pce_01011990.1/Pce_02006220.1/Pce_02006230.1/Pce_02006240.1/Pce_02006370.1/Pce_02006460.1/Pce_02006570.1/Pce_02006590.1/Pce_02006610.1/Pce_11000800.1/Pce_sca002060.1	12
OG0000385	XP_025098221.1baculoviral IAP repeat-containing protein 3-like	5	3	2	3	3	1	5					F:GO:0030515	F:snoRNA binding	4/503	12/13849	0.000674496	0.00378908	0.00300704	Pce_01001970.1/Pce_02002120.1/Pce_02002130.1/Pce_sca001140.1	4
OG0000388	XP_025112442.1uncharacterized protein LOC112575090 isoform X3	5	1	4	3	3	3	3					F:GO:0042277	F:peptide binding	6/503	31/13849	0.000756227	0.00412684	0.00327509	Pce_01001270.1/Pce_03000710.1/Pce_03000890.1/Pce_03001780.1/Pce_14003630.1/Pce_14003660.1	6
OG0000412	XP_041351274.1putative nuclease HARBI1	5	4	2	2	4	3	1					C:GO:0005912	C:adherens junction	5/503	23/13849	0.00121116	0.0062522	0.00496179	Pce_14002450.1/Pce_14002490.1/Pce_14002560.1/Pce_14002590.1/Pce_14002600.1	5
OG0000425	XP_025078853.1uncharacterized protein LOC112554977 isoform X2	9	1	4	1	3	3	0					P:GO:0032870	P:cellular response to hormone stimulus	5/503	23/13849	0.00121116	0.0062522	0.00496179	Pce_03000710.1/Pce_03000890.1/Pce_03001780.1/Pce_14003630.1/Pce_14003660.1	5
OG0000448	XP_025107587.1protein draper-like	6	3	2	2	3	3	1					C:GO:0071944	C:cell periphery	5/503	29/13849	0.00357293	0.0179587	0.0142521	Pce_14002490.1/Pce_14002560.1/Pce_14002570.1/Pce_14003960.1/Pce_14013220.2	5
OG0000451	PVD26838.1hypothetical protein C0Q70_11985	13	0	1	0	1	4	1					P:GO:0006629	P:lipid metabolic process	7/503	56/13849	0.00397367	0.0194608	0.0154442	Pce_11012980.1/Pce_13001440.1/Pce_13010770.1/Pce_13010780.1/Pce_13010890.1/Pce_13010900.1/Pce_13010970.1	7
OG0000476	VDH94259.1Hypothetical predicted protein	14	0	0	0	2	1	2					F:GO:0005112	F:Notch binding	3/503	10/13849	0.00472193	0.0225472	0.0178936	Pce_06013870.1/Pce_06013900.1/Pce_06013920.1	3
OG0000493	XP_025083219.1HRAS-like suppressor 3 isoform X1	9	1	1	1	1	1	5					P:GO:0006310	P:DNA recombination	6/503	45/13849	0.00545133	0.0253952	0.0201538	Pce_02009680.1/Pce_05006630.1/Pce_09009650.1/Pce_09017640.1/Pce_12006470.1/Pce_14001510.1	6
OG0000499	XP_025109414.1complement C1q-like protein 2 PVF	8	2	2	4	2	1	0					P:GO:0051276	P:chromosome organization	3/503	11/13849	0.00631907	0.0287367	0.0228057	Pce_02003450.1/Pce_04017790.1/Pce_07008670.1	3
OG0000502	KAG5694737.1hypothetical protein BaRGS_031553, partial	14	1	0	2	2	0	0					F:GO:0004523	F:RNA-DNA hybrid ribonuclease activity	4/503	25/13849	0.0118626	0.0526922	0.0418169	Pce_05006630.1/Pce_11015260.1/Pce_11018890.1/Pce_12006470.1	4
OG0000570	XP_025078390.1THAP domain-containing protein 5-like isoform X2	7	2	2	2	2	1	1					F:GO:0004190	F:aspartic-type endopeptidase activity	3/503	14/13849	0.0128558	0.0558059	0.044288	Pce_02000250.1/Pce_02006150.1/Pce_05004860.1	3
OG0000582	XP_025083386.1GTPase IMAP family member 4-like	3	4	2	2	3	1	2
OG0000596	MCB4773443.1reverse transcriptase family protein	8	2	2	1	0	4	0
OG0000600	XP_025103346.1uncharacterized protein LOC112569678 isoform X3	8	2	2	1	1	3	0
OG0000651	XP_025080823.1espin-like isoform X2	7	2	1	1	1	2	2
OG0000668	XP_025107833.1cell death abnormality protein 1-like	9	1	1	2	0	3	0
OG0000748	XP_025085327.1uncharacterized protein LOC112558803 isoform X8	9	0	0	0	0	6	0
OG0000810	XP_025109415.1coiled-coil and C2 domain-containing protein 2A-like	6	1	1	2	1	2	1
OG0000830	XP_025079750.1uncharacterized protein LOC112555531	12	0	0	0	1	0	1
OG0000914	GFR75614.1PiggyBac transposable element-derived protein 3	4	0	0	0	3	1	5
OG0001028	XP_025101681.1uncharacterized protein LOC112568565	9	1	0	0	1	2	0
OG0001075	WP_078463290.1DDE-type integrase/transposase/recombinase	6	0	1	1	1	1	2
OG0001186	XP_022287521.1zinc finger BED domain-containing protein 5-like	11	0	0	0	0	1	0
OG0001213	KAG1939020.1interleukin-1 receptor accessory protein-like 1-A	11	0	1	0	0	0	0
OG0001239	XP_025099489.1steroid 17-alpha-hydroxylase/17,20 lyase-like	3	2	1	1	2	1	1
OG0001286	XP_025110729.1G-protein coupled receptor 84-like	4	0	2	0	4	0	1
OG0001374	KAG7174249.1putative Inosine-5'-monophosphate dehydrogenase 1b-like 8	4	3	0	1	2	0	1
OG0001399	XP_025108174.1U3 small nucleolar RNA-interacting protein 2-like isoform X2	4	2	1	1	1	1	1
OG0001407	VDI42675.1Hypothetical predicted protein	8	0	0	1	0	2	0
OG0001425	XP_025085929.1uncharacterized protein LOC112559150	9	1	0	0	0	1	0
OG0001450	XP_025111158.1uncharacterized protein LOC112574356	11	0	0	0	0	0	0
OG0001506	XP_014666195.1 neuropeptides capa receptor-like	7	0	1	0	1	0	1
OG0001616	XP_025109596.1probable myosin light chain kinase DDB_G0282429	5	1	0	1	1	1	1
OG0001712	XP_041373598.1fibrous sheath CABYR-binding protein-like	2	1	4	1	1	0	1
OG0001786	GFT00495.1ATP-dependent DNA helicase PIF6	9	0	0	0	0	1	0
OG0001801	XP_045201083.1E3 SUMO-protein ligase ZBED1-like	10	0	0	0	0	0	0
OG0001803	MBN3302623.1SCND3 protein	10	0	0	0	0	0	0
OG0001806	GFT24002.1helitron_like_N domain-containing protein	10	0	0	0	0	0	0
OG0001876	PVD37802.1hypothetical protein C0Q70_00404	4	0	1	1	1	0	2
OG0002249	RXN16571.1splicing factor 3B subunit 2-like protein	8	0	0	0	0	0	1
OG0002259	OWF45168.1 Tenascin-X	4	1	0	1	1	1	1
OG0002347	GFO05301.1Dde-domain-containing protein	9	0	0	0	0	0	0
OG0002539	XP_025078076.1uncharacterized protein LOC112554508	6	0	0	0	0	0	2
OG0003009	XP_030601400.1general transcription factor II-I repeat domain-containing protein 2-like	7	0	0	0	0	0	1
OG0003265	XP_025115343.1dynein heavy chain 5, axonemal-like isoform X4	3	0	0	2	0	2	1
OG0003669	XP_028412514.1uncharacterized protein LOC114535352	8	0	0	0	0	0	0
OG0003671	GFR95389.1transposon Tf2-12 polyprotein	8	0	0	0	0	0	0
OG0003674	XP_025102188.1uncharacterized protein LOC112568891	8	0	0	0	0	0	0
OG0005781	XP_030834256.1zinc finger protein 431 isoform X1	3	1	2	0	0	0	1
OG0012659	GFR67908.1eukaryotic translation initiation factor 3 subunit F	2	1	0	1	0	0	2

## Sheet: TableS10
Table S10. List of OGs that contain expanded gene family and GO enrichment of expanded gene family (q < 0.05) in Pomacea using CAFÉ method
												GO enrichment results of expanded gene family in Pomacea
Expanded OGs	Description	Pomacea canaliculata	Pomacea maculata	Pomacea diffusa	Pila celebensis	Marisa cornuarietis	Lanistes nyassanus	Bellamya purificata				ID	Description	GeneRatio	BgRatio	pvalue	p.adjust	qvalue	geneID	Count
OG0000012	XP_025081710.1tripartite motif-containing protein 72-like	27	24	29	4	6	3	5				P:GO:0001868	P:regulation of complement activation, lectin pathway	12/280	15/15378	4.55017e-19	3.20787e-17	1.74822e-17	Pcan|004G000286.mRNA.1/Pcan|004G000380.mRNA.1/Pcan|004G000383.mRNA.1/Pcan|010G000467.mRNA.1/Pcan|010G000468.mRNA.1/Pcan|010G000469.mRNA.1/Pcan|010G000470.mRNA.1/Pcan|010G000471.mRNA.1/Pcan|010G000560.mRNA.1/Pcan|010G000561.mRNA.1/Pcan|010G000562.mRNA.1/Pcan|014G000846.mRNA.1	12
OG0000015	XP_025103052.1A disintegrin and metalloproteinase with thrombospondin motifs adt-1-like isoform X7	2	1	81	0	0	0	1				P:GO:0010185	P:regulation of cellular defense response	12/280	15/15378	4.55017e-19	3.20787e-17	1.74822e-17	Pcan|004G000286.mRNA.1/Pcan|004G000380.mRNA.1/Pcan|004G000383.mRNA.1/Pcan|010G000467.mRNA.1/Pcan|010G000468.mRNA.1/Pcan|010G000469.mRNA.1/Pcan|010G000470.mRNA.1/Pcan|010G000471.mRNA.1/Pcan|010G000560.mRNA.1/Pcan|010G000561.mRNA.1/Pcan|010G000562.mRNA.1/Pcan|014G000846.mRNA.1	12
OG0000025	XP_025098052.1cytochrome P450 2F3-like isoform X2	13	8	10	1	9	12	23				F:GO:0042806	F:fucose binding	12/280	16/15378	1.79077e-18	8.41662e-17	4.58689e-17	Pcan|004G000286.mRNA.1/Pcan|004G000380.mRNA.1/Pcan|004G000383.mRNA.1/Pcan|010G000467.mRNA.1/Pcan|010G000468.mRNA.1/Pcan|010G000469.mRNA.1/Pcan|010G000470.mRNA.1/Pcan|010G000471.mRNA.1/Pcan|010G000560.mRNA.1/Pcan|010G000561.mRNA.1/Pcan|010G000562.mRNA.1/Pcan|014G000846.mRNA.1	12
OG0000026	XP_025082103.1low-density lipoprotein receptor-related protein 4-like isoform X1	10	9	27	2	12	10	6				P:GO:0007218	P:neuropeptide signaling pathway	16/280	68/15378	5.98096e-14	2.10829e-12	1.14897e-12	Pcan|006G000427.mRNA.1/Pcan|006G000428.mRNA.1/Pcan|006G000429.mRNA.1/Pcan|006G000430.mRNA.1/Pcan|006G000431.mRNA.1/Pcan|006G000433.mRNA.1/Pcan|006G000434.mRNA.1/Pcan|006G000436.mRNA.1/Pcan|007G000833.mRNA.1/Pcan|007G000834.mRNA.1/Pcan|007G000836.mRNA.1/Pcan|007G000839.mRNA.1/Pcan|007G000840.mRNA.1/Pcan|007G000841.mRNA.1/Pcan|007G000843.mRNA.1/Pcan|008G000651.mRNA.1	16
OG0000033	XP_025108636.1multiple epidermal growth factor-like domains protein 6	11	10	11	1	7	22	8				F:GO:0004222	F:metalloendopeptidase activity	20/280	136/15378	5.43804e-13	1.53353e-11	8.3574e-12	Pcan|001G001513.mRNA.1/Pcan|001G001514.mRNA.1/Pcan|001G001516.mRNA.1/Pcan|001G001518.mRNA.1/Pcan|001G001519.mRNA.1/Pcan|001G001520.mRNA.1/Pcan|003G000485.mRNA.1/Pcan|003G000486.mRNA.1/Pcan|003G000487.mRNA.1/Pcan|003G000488.mRNA.1/Pcan|003G000489.mRNA.1/Pcan|003G000491.mRNA.1/Pcan|003G000492.mRNA.1/Pcan|003G000493.mRNA.2/Pcan|003G000530.mRNA.1/Pcan|003G000531.mRNA.1/Pcan|003G000532.mRNA.1/Pcan|003…	20
OG0000040	XP_025114175.1probable S-adenosylmethionine-dependent methyltransferase At5g38780	14	11	20	1	10	7	2				F:GO:0008528	F:G protein-coupled peptide receptor activity	16/280	79/15378	7.33595e-13	1.72395e-11	9.39516e-12	Pcan|006G000427.mRNA.1/Pcan|006G000428.mRNA.1/Pcan|006G000429.mRNA.1/Pcan|006G000430.mRNA.1/Pcan|006G000431.mRNA.1/Pcan|006G000433.mRNA.1/Pcan|006G000434.mRNA.1/Pcan|006G000436.mRNA.1/Pcan|007G000833.mRNA.1/Pcan|007G000834.mRNA.1/Pcan|007G000836.mRNA.1/Pcan|007G000839.mRNA.1/Pcan|007G000840.mRNA.1/Pcan|007G000841.mRNA.1/Pcan|007G000843.mRNA.1/Pcan|008G000651.mRNA.1	16
OG0000046	XP_025097874.1myosin-13-like isoform X1	15	12	19	2	10	2	2				F:GO:0008237	F:metallopeptidase activity	15/280	69/15378	1.29507e-12	2.60864e-11	1.42166e-11	Pcan|001G001512.mRNA.1/Pcan|001G001513.mRNA.1/Pcan|001G001515.mRNA.1/Pcan|003G000485.mRNA.1/Pcan|003G000486.mRNA.1/Pcan|003G000487.mRNA.1/Pcan|003G000488.mRNA.1/Pcan|003G000489.mRNA.1/Pcan|003G000492.mRNA.1/Pcan|003G000493.mRNA.2/Pcan|003G000531.mRNA.1/Pcan|003G000532.mRNA.1/Pcan|003G001355.mRNA.1/Pcan|003G001356.mRNA.1/Pcan|003G001360.mRNA.1	15
OG0000056	XP_025107113.1fucolectin-3-like isoform X2	15	9	9	9	5	7	1				C:GO:0005774	C:vacuolar membrane	12/280	38/15378	1.86444e-12	3.28607e-11	1.79084e-11	Pcan|009G001335.mRNA.1/Pcan|009G001336.mRNA.1/Pcan|009G001365.mRNA.1/Pcan|009G001367.mRNA.1/Pcan|009G001368.mRNA.1/Pcan|009G001369.mRNA.1/Pcan|009G001370.mRNA.1/Pcan|009G001371.mRNA.1/Pcan|009G001373.mRNA.1/Pcan|009G001374.mRNA.1/Pcan|009G001376.mRNA.1/Pcan|009G001379.mRNA.1	12
OG0000059	XP_025096594.1uncharacterized protein LOC112565384	10	10	9	2	8	11	4				F:GO:0008107	F:galactoside 2-alpha-L-fucosyltransferase activity	9/280	18/15378	8.15162e-12	1.27709e-10	6.95986e-11	Pcan|003G001774.mRNA.1/Pcan|005G000948.mRNA.1/Pcan|005G000949.mRNA.1/Pcan|005G000958.mRNA.1/Pcan|005G000959.mRNA.1/Pcan|005G000960.mRNA.1/Pcan|005G000962.mRNA.1/Pcan|005G001845.mRNA.1/Pcan|012G000295.mRNA.1	9
OG0000074	XP_025090634.1hemicentin-1-like isoform X1	5	10	12	0	5	12	5				P:GO:0016485	P:protein processing	12/280	43/15378	9.74017e-12	1.37336e-10	7.48455e-11	Pcan|003G000485.mRNA.1/Pcan|003G000486.mRNA.1/Pcan|003G000487.mRNA.1/Pcan|003G000488.mRNA.1/Pcan|003G000489.mRNA.1/Pcan|003G000491.mRNA.1/Pcan|003G000492.mRNA.1/Pcan|003G000493.mRNA.2/Pcan|003G000530.mRNA.1/Pcan|003G000531.mRNA.1/Pcan|003G000532.mRNA.1/Pcan|003G000534.mRNA.1	12
OG0000078	XP_025114371.1probable RING finger protein 207 homolog isoform X1	7	9	15	2	8	1	6				F:GO:0016491	F:oxidoreductase activity	21/280	181/15378	1.53521e-11	1.96786e-10	1.07244e-10	Pcan|002G001180.mRNA.1/Pcan|002G001550.mRNA.1/Pcan|002G001551.mRNA.1/Pcan|002G001554.mRNA.1/Pcan|004G000065.mRNA.1/Pcan|004G000589.mRNA.1/Pcan|004G000590.mRNA.1/Pcan|004G000591.mRNA.1/Pcan|004G001548.mRNA.1/Pcan|004G001549.mRNA.1/Pcan|004G001550.mRNA.3/Pcan|007G001191.mRNA.1/Pcan|008G000108.mRNA.1/Pcan|008G000112.mRNA.1/Pcan|008G000113.mRNA.1/Pcan|008G000118.mRNA.1/Pcan|008G000119.mRNA.1/Pcan|008…	21
OG0000084	XP_025081160.1neprilysin-1-like isoform X2	13	9	9	3	7	5	1				F:GO:0140359	F:ABC-type transporter activity	13/280	58/15378	2.78022e-11	3.26676e-10	1.78032e-10	Pcan|009G000039.mRNA.1/Pcan|009G001335.mRNA.1/Pcan|009G001336.mRNA.1/Pcan|009G001365.mRNA.1/Pcan|009G001367.mRNA.1/Pcan|009G001368.mRNA.1/Pcan|009G001369.mRNA.1/Pcan|009G001370.mRNA.1/Pcan|009G001371.mRNA.1/Pcan|009G001373.mRNA.1/Pcan|009G001374.mRNA.1/Pcan|009G001376.mRNA.1/Pcan|009G001379.mRNA.1	13
OG0000088	XP_025087376.1tubulin beta-4B chain-like	9	8	8	1	7	7	5				F:GO:0030246	F:carbohydrate binding	19/280	155/15378	5.59519e-11	6.06863e-10	3.30728e-10	Pcan|004G000287.mRNA.1/Pcan|004G000382.mRNA.1/Pcan|004G000383.mRNA.1/Pcan|009G001432.mRNA.5/Pcan|009G001435.mRNA.2/Pcan|009G001444.mRNA.1/Pcan|009G001454.mRNA.1/Pcan|009G001473.mRNA.1/Pcan|009G001475.mRNA.1/Pcan|010G000416.mRNA.1/Pcan|010G000466.mRNA.1/Pcan|010G000467.mRNA.1/Pcan|010G000469.mRNA.1/Pcan|010G000471.mRNA.1/Pcan|010G000472.mRNA.1/Pcan|010G000560.mRNA.1/Pcan|010G000561.mRNA.1/Pcan|010…	19
OG0000094	XP_025110453.1uncharacterized protein LOC112573947 isoform X1	7	5	11	6	6	5	4				P:GO:0036065	P:fucosylation	10/280	36/15378	5.71191e-10	5.75271e-09	3.13511e-09	Pcan|001G000121.mRNA.1/Pcan|003G001774.mRNA.1/Pcan|005G000948.mRNA.1/Pcan|005G000949.mRNA.1/Pcan|005G000958.mRNA.1/Pcan|005G000959.mRNA.1/Pcan|005G000960.mRNA.1/Pcan|005G000962.mRNA.1/Pcan|005G001845.mRNA.1/Pcan|012G000295.mRNA.1	10
OG0000096	XP_025099587.1probable G-protein coupled receptor frpr-1	17	4	10	0	6	6	1				C:GO:0005581	C:collagen trimer	10/280	43/15378	3.8503e-09	3.61928e-08	1.97244e-08	Pcan|002G001460.mRNA.1/Pcan|002G001461.mRNA.1/Pcan|002G001462.mRNA.1/Pcan|006G000590.mRNA.1/Pcan|006G000592.mRNA.1/Pcan|006G000593.mRNA.1/Pcan|006G000594.mRNA.1/Pcan|006G000597.mRNA.1/Pcan|006G000598.mRNA.1/Pcan|006G000600.mRNA.1	10
OG0000115	XP_025087077.1histidine N-acetyltransferase-like isoform X1	8	4	16	1	4	6	2				C:GO:0032580	C:Golgi cisterna membrane	10/280	47/15378	9.75156e-09	8.59356e-08	4.68331e-08	Pcan|001G000121.mRNA.1/Pcan|003G001774.mRNA.1/Pcan|005G000948.mRNA.1/Pcan|005G000949.mRNA.1/Pcan|005G000958.mRNA.1/Pcan|005G000959.mRNA.1/Pcan|005G000960.mRNA.1/Pcan|005G000962.mRNA.1/Pcan|005G001845.mRNA.1/Pcan|012G000295.mRNA.1	10
OG0000139	XP_025115772.1ADAM 17-like protease	8	12	8	1	5	2	1				F:GO:0005200	F:structural constituent of cytoskeleton	9/280	36/15378	1.18414e-08	9.82142e-08	5.35247e-08	Pcan|002G000959.mRNA.1/Pcan|008G000053.mRNA.1/Pcan|008G000054.mRNA.1/Pcan|012G000608.mRNA.1/Pcan|012G000745.mRNA.1/Pcan|012G000746.mRNA.1/Pcan|012G000749.mRNA.1/Pcan|012G000837.mRNA.1/Pcan|012G000838.mRNA.1	9
OG0000143	XP_025112942.1actin, cytoplasmic-like	6	7	5	1	3	7	7				F:GO:0045735	F:nutrient reservoir activity	6/280	17/15378	3.61145e-07	2.82897e-06	1.54173e-06	Pcan|009G001432.mRNA.5/Pcan|009G001435.mRNA.2/Pcan|009G001444.mRNA.1/Pcan|009G001454.mRNA.1/Pcan|009G001473.mRNA.1/Pcan|009G001475.mRNA.1	6
OG0000145	---NA---	11	11	4	0	1	5	4				P:GO:0006486	P:protein glycosylation	10/280	70/15378	5.16658e-07	3.76094e-06	2.04963e-06	Pcan|001G000121.mRNA.1/Pcan|003G001774.mRNA.1/Pcan|005G000948.mRNA.1/Pcan|005G000949.mRNA.1/Pcan|005G000958.mRNA.1/Pcan|005G000959.mRNA.1/Pcan|005G000960.mRNA.1/Pcan|005G000962.mRNA.1/Pcan|005G001845.mRNA.1/Pcan|012G000295.mRNA.1	10
OG0000158	XP_025095660.1uncharacterized protein LOC112564802	6	9	8	3	5	3	1				C:GO:0044218	C:other organism cell membrane	6/280	18/15378	5.33466e-07	3.76094e-06	2.04963e-06	Pcan|009G001432.mRNA.5/Pcan|009G001435.mRNA.2/Pcan|009G001444.mRNA.1/Pcan|009G001454.mRNA.1/Pcan|009G001473.mRNA.1/Pcan|009G001475.mRNA.1	6
OG0000159	XP_025101548.1patched domain-containing protein 3-like	2	4	10	1	4	8	6				F:GO:0008395	F:steroid hydroxylase activity	8/280	48/15378	2.19353e-06	1.4728e-05	8.02644e-06	Pcan|001G001181.mRNA.1/Pcan|001G001183.mRNA.1/Pcan|001G001184.mRNA.1/Pcan|001G001185.mRNA.1/Pcan|001G001186.mRNA.1/Pcan|006G000177.mRNA.1/Pcan|006G000215.mRNA.1/Pcan|007G001190.mRNA.1	8
OG0000168	XP_025111525.1GTPase IMAP family member 4-like	7	2	5	3	2	14	1				P:GO:0006509	P:membrane protein ectodomain proteolysis	6/280	23/15378	2.68674e-06	1.72196e-05	9.3843e-06	Pcan|001G001513.mRNA.1/Pcan|001G001514.mRNA.1/Pcan|001G001516.mRNA.1/Pcan|001G001518.mRNA.1/Pcan|001G001519.mRNA.1/Pcan|001G001520.mRNA.1	6
OG0000169	XP_025114059.1uncharacterized protein LOC112576051	1	21	6	0	5	0	1				F:GO:0005506	F:iron ion binding	13/280	148/15378	3.12289e-06	1.91447e-05	1.04335e-05	Pcan|001G001181.mRNA.1/Pcan|001G001183.mRNA.1/Pcan|001G001184.mRNA.1/Pcan|001G001185.mRNA.1/Pcan|001G001186.mRNA.1/Pcan|002G001180.mRNA.1/Pcan|002G001550.mRNA.1/Pcan|002G001551.mRNA.1/Pcan|002G001554.mRNA.1/Pcan|006G000177.mRNA.1/Pcan|006G000215.mRNA.1/Pcan|006G000218.mRNA.1/Pcan|007G001190.mRNA.1	13
OG0000173	XP_025111215.1serine/threonine-rich protein adg2-like	5	5	8	6	3	5	1				F:GO:0090729	F:toxin activity	6/280	24/15378	3.52784e-06	1.9897e-05	1.08435e-05	Pcan|009G001432.mRNA.5/Pcan|009G001435.mRNA.2/Pcan|009G001444.mRNA.1/Pcan|009G001454.mRNA.1/Pcan|009G001473.mRNA.1/Pcan|009G001475.mRNA.1	6
OG0000175	XP_025079796.1uncharacterized protein LOC112555579	11	4	7	4	2	3	2				P:GO:0035821	P:modulation of process of another organism	6/280	24/15378	3.52784e-06	1.9897e-05	1.08435e-05	Pcan|009G001432.mRNA.5/Pcan|009G001435.mRNA.2/Pcan|009G001444.mRNA.1/Pcan|009G001454.mRNA.1/Pcan|009G001473.mRNA.1/Pcan|009G001475.mRNA.1	6
OG0000183	XP_025101772.1multidrug resistance-associated protein 1-like	12	0	11	1	6	1	1				F:GO:0005525	F:GTP binding	19/280	345/15378	1.92242e-05	0.000104254	5.68164e-05	Pcan|002G000959.mRNA.1/Pcan|008G000053.mRNA.1/Pcan|008G000054.mRNA.1/Pcan|010G000244.mRNA.1/Pcan|010G000245.mRNA.2/Pcan|010G000351.mRNA.4/Pcan|011G001100.mRNA.1/Pcan|011G001101.mRNA.1/Pcan|011G001106.mRNA.1/Pcan|011G001112.mRNA.1/Pcan|011G001134.mRNA.1/Pcan|011G001136.mRNA.1/Pcan|011G001139.mRNA.1/Pcan|012G000608.mRNA.1/Pcan|012G000745.mRNA.1/Pcan|012G000746.mRNA.1/Pcan|012G000749.mRNA.1/Pcan|012…	19
OG0000196	XP_025089195.1uncharacterized protein LOC112561134 isoform X1	6	8	6	1	2	3	5				F:GO:0001517	F:N-acetylglucosamine 6-O-sulfotransferase activity	4/280	12/15378	4.7457e-05	0.000247831	0.000135063	Pcan|003G001525.mRNA.1/Pcan|003G001527.mRNA.1/Pcan|003G001528.mRNA.1/Pcan|003G001529.mRNA.1	4
OG0000219	PVD39517.1hypothetical protein C0Q70_02151	4	3	6	3	2	5	6				P:GO:0006044	P:N-acetylglucosamine metabolic process	4/280	13/15378	6.7569e-05	0.000340258	0.000185434	Pcan|003G001525.mRNA.1/Pcan|003G001527.mRNA.1/Pcan|003G001528.mRNA.1/Pcan|003G001529.mRNA.1	4
OG0000224	XP_025087515.1xanthine dehydrogenase-like	4	7	6	1	2	5	4				P:GO:0006790	P:sulfur compound metabolic process	4/280	14/15378	9.32448e-05	0.000453363	0.000247073	Pcan|003G001525.mRNA.1/Pcan|003G001527.mRNA.1/Pcan|003G001528.mRNA.1/Pcan|003G001529.mRNA.1	4
OG0000234	XP_025102903.1uncharacterized protein LOC112569339	12	4	6	0	2	0	4				F:GO:0008046	F:axon guidance receptor activity	4/280	15/15378	0.000125336	0.00058908	0.000321036	Pcan|005G001021.mRNA.1/Pcan|005G001022.mRNA.1/Pcan|005G001023.mRNA.1/Pcan|005G001024.mRNA.1	4
OG0000244	XP_025082923.1uncharacterized protein LOC112557341 isoform X2	5	8	5	3	3	3	1				F:GO:0016887	F:ATP hydrolysis activity	15/280	276/15378	0.000168246	0.000765247	0.000417044	Pcan|001G001810.mRNA.1/Pcan|003G000487.mRNA.1/Pcan|009G000039.mRNA.1/Pcan|009G001335.mRNA.1/Pcan|009G001336.mRNA.1/Pcan|009G001365.mRNA.1/Pcan|009G001367.mRNA.1/Pcan|009G001368.mRNA.1/Pcan|009G001369.mRNA.1/Pcan|009G001370.mRNA.1/Pcan|009G001371.mRNA.1/Pcan|009G001373.mRNA.1/Pcan|009G001374.mRNA.1/Pcan|009G001376.mRNA.1/Pcan|009G001379.mRNA.1	15
OG0000253	XP_025091613.1epithelial membrane protein 1-like	1	4	3	2	1	14	2				P:GO:0007010	P:cytoskeleton organization	5/280	32/15378	0.000259877	0.00114508	0.000624047	Pcan|012G000608.mRNA.1/Pcan|012G000745.mRNA.1/Pcan|012G000746.mRNA.1/Pcan|012G000837.mRNA.1/Pcan|012G000838.mRNA.1	5
OG0000254	XP_025094491.1short-chain dehydrogenase/reductase family 9C member 7-like	3	14	4	1	2	1	2				C:GO:0043025	C:neuronal cell body	4/280	18/15378	0.00026912	0.00114988	0.000626659	Pcan|005G001021.mRNA.1/Pcan|005G001022.mRNA.1/Pcan|005G001023.mRNA.1/Pcan|005G001024.mRNA.1	4
OG0000270	XP_025098934.1uncharacterized protein LOC112566788 isoform X2	4	6	5	3	2	3	3				F:GO:0003924	F:GTPase activity	12/280	206/15378	0.000402758	0.00167026	0.000910257	Pcan|002G000959.mRNA.1/Pcan|008G000053.mRNA.1/Pcan|008G000054.mRNA.1/Pcan|010G000244.mRNA.1/Pcan|010G000245.mRNA.2/Pcan|010G000351.mRNA.4/Pcan|012G000608.mRNA.1/Pcan|012G000745.mRNA.1/Pcan|012G000746.mRNA.1/Pcan|012G000749.mRNA.1/Pcan|012G000837.mRNA.1/Pcan|012G000838.mRNA.1	12
OG0000275	XP_025103439.1cytochrome P450 3A5-like isoform X2	3	7	9	1	2	2	2				P:GO:0007017	P:microtubule-based process	4/280	22/15378	0.00060748	0.00244728	0.00133372	Pcan|012G000745.mRNA.1/Pcan|012G000746.mRNA.1/Pcan|012G000837.mRNA.1/Pcan|012G000838.mRNA.1	4
OG0000327	XP_025102430.1 perivitellin-2 31 kDa subunit-like	8	5	7	2	0	2	0				P:GO:0006082	P:organic acid metabolic process	3/280	12/15378	0.00116312	0.00455557	0.00248269	Pcan|006G000177.mRNA.1/Pcan|006G000215.mRNA.1/Pcan|006G000218.mRNA.1	3
OG0000342	XP_025081382.1galactoside 2-alpha-L-fucosyltransferase 2-like isoform X2	9	0	8	0	1	4	1				C:GO:0110165	C:cellular anatomical structure	15/280	337/15378	0.0013464	0.00513087	0.00279622	Pcan|003G001355.mRNA.1/Pcan|003G001356.mRNA.1/Pcan|006G000224.mRNA.1/Pcan|006G000584.mRNA.1/Pcan|006G000602.mRNA.1/Pcan|009G000547.mRNA.1/Pcan|009G000548.mRNA.1/Pcan|009G000549.mRNA.1/Pcan|009G001097.mRNA.1/Pcan|009G001099.mRNA.1/Pcan|009G001100.mRNA.1/Pcan|009G001103.mRNA.1/Pcan|009G001456.mRNA.1/Pcan|009G001481.mRNA.1/Pcan|011G000872.mRNA.1	15
OG0000344	XP_025100659.1deleted in malignant brain tumors 1 protein-like	7	4	8	0	1	0	3				F:GO:0019202	F:amino acid kinase activity	3/280	13/15378	0.00149179	0.0053934	0.00293929	Pcan|008G000182.mRNA.1/Pcan|008G000634.mRNA.1/Pcan|008G001252.mRNA.1	3
OG0000350	XP_025113160.1cytochrome P450 3A24-like	5	3	7	1	1	5	1				P:GO:0006805	P:xenobiotic metabolic process	3/280	13/15378	0.00149179	0.0053934	0.00293929	Pcan|006G000177.mRNA.1/Pcan|006G000215.mRNA.1/Pcan|006G000218.mRNA.1	3
OG0000381	XP_025116249.1deoxynucleoside triphosphate triphosphohydrolase SAMHD1-like	2	6	4	0	2	6	2				F:GO:0051537	F:2 iron, 2 sulfur cluster binding	4/280	28/15378	0.0015606	0.00550113	0.002998	Pcan|002G001180.mRNA.1/Pcan|002G001550.mRNA.1/Pcan|002G001551.mRNA.1/Pcan|002G001554.mRNA.1	4
OG0000399	XP_025076796.1glutamate carboxypeptidase 2-like isoform X1	1	4	5	1	2	3	5				P:GO:0007219	P:Notch signaling pathway	4/280	29/15378	0.00178466	0.00613749	0.00334481	Pcan|001G001513.mRNA.1/Pcan|001G001514.mRNA.1/Pcan|001G001516.mRNA.1/Pcan|001G001520.mRNA.1	4
OG0000440	XP_025102573.1very low-density lipoprotein receptor-like	4	1	3	0	2	2	8				P:GO:0008202	P:steroid metabolic process	3/280	14/15378	0.00187321	0.00628864	0.00342718	Pcan|004G000589.mRNA.1/Pcan|004G000590.mRNA.1/Pcan|004G000591.mRNA.1	3
OG0000444	XP_025083310.1transcription factor A, mitochondrial-like	7	5	3	1	1	2	1				F:GO:0020037	F:heme binding	9/280	154/15378	0.00205743	0.00674645	0.00367668	Pcan|001G001181.mRNA.1/Pcan|001G001183.mRNA.1/Pcan|001G001184.mRNA.1/Pcan|001G001185.mRNA.1/Pcan|001G001186.mRNA.1/Pcan|006G000177.mRNA.1/Pcan|006G000215.mRNA.1/Pcan|006G000218.mRNA.1/Pcan|007G001190.mRNA.1	9
OG0000447	XP_025114447.1hydroxylysine kinase-like	3	5	8	1	1	1	1				F:GO:0016705	F:oxidoreductase activity, acting on paired donors, with incorporation or reduction of molecular oxygen	6/280	74/15378	0.0022703	0.00727529	0.00396489	Pcan|001G001181.mRNA.1/Pcan|001G001183.mRNA.1/Pcan|001G001184.mRNA.1/Pcan|001G001185.mRNA.1/Pcan|001G001186.mRNA.1/Pcan|007G001190.mRNA.1	6
OG0000449	PVD27684.1hypothetical protein C0Q70_12852	4	3	9	1	2	0	1				P:GO:0000278	P:mitotic cell cycle	4/280	32/15378	0.002589	0.0081122	0.00442098	Pcan|002G000959.mRNA.1/Pcan|008G000053.mRNA.1/Pcan|008G000054.mRNA.1/Pcan|012G000749.mRNA.1	4
OG0000453	XP_025099975.1 multidrug resistance-associated protein 1-like	3	5	3	0	2	4	3				C:GO:0005874	C:microtubule	8/280	132/15378	0.00287833	0.00882271	0.0048082	Pcan|002G000959.mRNA.1/Pcan|008G000053.mRNA.1/Pcan|008G000054.mRNA.1/Pcan|012G000745.mRNA.1/Pcan|012G000746.mRNA.1/Pcan|012G000749.mRNA.1/Pcan|012G000837.mRNA.1/Pcan|012G000838.mRNA.1	8
OG0000492	XP_041365965.1uncharacterized oxidoreductase YjmC-like	3	4	5	1	3	2	1				P:GO:0050808	P:synapse organization	4/280	34/15378	0.00324527	0.00962069	0.00524308	Pcan|005G001021.mRNA.1/Pcan|005G001022.mRNA.1/Pcan|005G001023.mRNA.1/Pcan|005G001024.mRNA.1	4
OG0000516	XP_025096528.1mucin-21-like isoform X2	5	3	3	1	2	1	3				P:GO:0005975	P:carbohydrate metabolic process	9/280	165/15378	0.00327513	0.00962069	0.00524308	Pcan|003G001774.mRNA.1/Pcan|005G000948.mRNA.1/Pcan|005G000949.mRNA.1/Pcan|005G000958.mRNA.1/Pcan|005G000959.mRNA.1/Pcan|005G000960.mRNA.1/Pcan|005G000962.mRNA.1/Pcan|005G001845.mRNA.1/Pcan|012G000295.mRNA.1	9
OG0000554	XP_025100050.1galectin-3-binding protein-like	3	3	6	1	1	1	2				P:GO:0055085	P:transmembrane transport	15/280	371/15378	0.0033884	0.00972505	0.00529995	Pcan|009G000039.mRNA.1/Pcan|009G000077.mRNA.1/Pcan|009G000176.mRNA.2/Pcan|009G001335.mRNA.1/Pcan|009G001336.mRNA.1/Pcan|009G001365.mRNA.1/Pcan|009G001367.mRNA.1/Pcan|009G001368.mRNA.1/Pcan|009G001369.mRNA.1/Pcan|009G001370.mRNA.1/Pcan|009G001371.mRNA.1/Pcan|009G001373.mRNA.1/Pcan|009G001374.mRNA.1/Pcan|009G001376.mRNA.1/Pcan|009G001379.mRNA.1	15
OG0000559	XP_025104641.1neurogenic locus notch homolog protein 1-like	2	3	4	1	1	3	3				F:GO:0061630	F:ubiquitin protein ligase activity	10/280	198/15378	0.0034486	0.00972505	0.00529995	Pcan|006G000579.mRNA.1/Pcan|006G000580.mRNA.1/Pcan|006G000591.mRNA.1/Pcan|006G000593.mRNA.1/Pcan|006G000594.mRNA.1/Pcan|006G000597.mRNA.1/Pcan|006G000598.mRNA.1/Pcan|006G000600.mRNA.1/Pcan|006G000602.mRNA.1/Pcan|006G000621.mRNA.1	10
OG0000589	XP_025088164.1collagen alpha-2(VIII) chain-like	3	2	8	1	2	0	1				C:GO:0005769	C:early endosome	4/280	36/15378	0.00400654	0.0110769	0.00603669	Pcan|002G000641.mRNA.2/Pcan|002G000642.mRNA.1/Pcan|004G000992.mRNA.1/Pcan|004G000993.mRNA.1	4
OG0000592	PFX12889.1putative RNA-directed DNA polymerase from transposon X-element	3	7	5	0	1	0	1				P:GO:0006508	P:proteolysis	13/280	315/15378	0.00523312	0.0141898	0.00773315	Pcan|001G001512.mRNA.1/Pcan|003G000485.mRNA.1/Pcan|003G000486.mRNA.1/Pcan|003G000487.mRNA.1/Pcan|003G000488.mRNA.1/Pcan|003G000489.mRNA.1/Pcan|003G000492.mRNA.1/Pcan|003G000493.mRNA.2/Pcan|003G000531.mRNA.1/Pcan|003G000532.mRNA.1/Pcan|003G000940.mRNA.1/Pcan|003G001351.mRNA.1/Pcan|003G001360.mRNA.1	13
OG0000634	XP_025110170.1adhesion G protein-coupled receptor L1-like	1	3	4	1	2	3	2				F:GO:0071949	F:FAD binding	4/280	49/15378	0.0119916	0.0313115	0.0170641	Pcan|002G001180.mRNA.1/Pcan|002G001550.mRNA.1/Pcan|002G001551.mRNA.1/Pcan|002G001554.mRNA.1	4
OG0000635	XP_025085392.1 H(+)/Cl(-) exchange transporter 3-like	2	3	3	1	2	4	1				P:GO:0000226	P:microtubule cytoskeleton organization	4/280	49/15378	0.0119916	0.0313115	0.0170641	Pcan|002G000959.mRNA.1/Pcan|008G000053.mRNA.1/Pcan|008G000054.mRNA.1/Pcan|012G000749.mRNA.1	4
OG0000641	XP_025096495.1uncharacterized protein LOC112565319	5	2	4	1	2	1	1				C:GO:0008021	C:synaptic vesicle	2/280	10/15378	0.0134987	0.0339877	0.0185226	Pcan|002G000641.mRNA.2/Pcan|002G000642.mRNA.1	2
OG0000644	XP_025096399.1low affinity immunoglobulin epsilon Fc receptor-like	2	3	3	0	2	5	1				F:GO:0004467	F:long-chain fatty acid-CoA ligase activity	2/280	10/15378	0.0134987	0.0339877	0.0185226	Pcan|001G001940.mRNA.1/Pcan|006G001246.mRNA.1	2
OG0000648	XP_045189705.1serine/threonine-protein phosphatase 6 regulatory ankyrin repeat subunit A-like	3	6	3	1	1	1	1				C:GO:0043231	C:intracellular membrane-bounded organelle	6/280	109/15378	0.0146897	0.0363378	0.0198033	Pcan|004G000589.mRNA.1/Pcan|004G000590.mRNA.1/Pcan|004G000591.mRNA.1/Pcan|006G000177.mRNA.1/Pcan|006G000215.mRNA.1/Pcan|006G000218.mRNA.1	6
OG0000652	XP_025099078.1baculoviral IAP repeat-containing protein 3-like isoform X3	3	5	3	1	2	1	1				P:GO:0007411	P:axon guidance	4/280	54/15378	0.0166844	0.0405603	0.0221045	Pcan|005G001021.mRNA.1/Pcan|005G001022.mRNA.1/Pcan|005G001023.mRNA.1/Pcan|005G001024.mRNA.1	4
OG0000700	XP_025108464.1 ras-like GTP-binding protein Rho1	3	5	3	0	2	1	1				C:GO:0030424	C:axon	4/280	56/15378	0.0188412	0.0450274	0.024539	Pcan|005G001021.mRNA.1/Pcan|005G001022.mRNA.1/Pcan|005G001023.mRNA.1/Pcan|005G001024.mRNA.1	4
OG0000777	XP_026806400.1zinc finger BED domain-containing protein 5-like	4	3	3	1	1	0	2				P:GO:0001676	P:long-chain fatty acid metabolic process	2/280	12/15378	0.0193296	0.0454247	0.0247555	Pcan|001G001940.mRNA.1/Pcan|006G001246.mRNA.1	2
OG0000816	---NA---	3	2	5	1	2	0	1				F:GO:0050839	F:cell adhesion molecule binding	4/280	57/15378	0.0199814	0.0461865	0.0251707	Pcan|005G001021.mRNA.1/Pcan|005G001022.mRNA.1/Pcan|005G001023.mRNA.1/Pcan|005G001024.mRNA.1	4
OG0000845	XP_025084644.1carbohydrate sulfotransferase 6-like	4	2	3	1	2	1	1				C:GO:0072686	C:mitotic spindle	2/280	13/15378	0.0225729	0.0505203	0.0275325	Pcan|012G000608.mRNA.1/Pcan|012G000745.mRNA.1	2
OG0000921	XP_025098331.1keratin-associated protein 4-8-like	3	3	4	0	1	1	1				F:GO:0016712	F:oxidoreductase activity, acting on paired donors, with incorporation or reduction of molecular oxygen, reduced flavin or flavoprotein as one donor, and incorporation of one atom of oxygen	2/280	13/15378	0.0225729	0.0505203	0.0275325	Pcan|006G000177.mRNA.1/Pcan|006G000215.mRNA.1	2
OG0001007	GBN39535.1Long-chain-fatty-acid--CoA ligase 5	3	4	3	2	0	0	1				C:GO:0005911	C:cell-cell junction	4/280	61/15378	0.0249619	0.0549943	0.0299708	Pcan|005G001021.mRNA.1/Pcan|005G001022.mRNA.1/Pcan|005G001023.mRNA.1/Pcan|005G001024.mRNA.1	4
												P:GO:0016192	P:vesicle-mediated transport	6/280	128/15378	0.0296862	0.0643962	0.0350946	Pcan|009G001186.mRNA.1/Pcan|009G001187.mRNA.1/Pcan|009G001189.mRNA.1/Pcan|010G000560.mRNA.1/Pcan|010G000561.mRNA.1/Pcan|010G000562.mRNA.1	6
												P:GO:0006139	P:nucleobase-containing compound metabolic process	2/280	17/15378	0.0375286	0.0801748	0.0436936	Pcan|012G000725.mRNA.1/Pcan|012G000726.mRNA.1	2
												F:GO:0003677	F:DNA binding	13/280	416/15378	0.041642	0.0876347	0.0477591	Pcan|001G001569.mRNA.1/Pcan|001G001571.mRNA.1/Pcan|001G001572.mRNA.1/Pcan|003G000169.mRNA.1/Pcan|003G001526.mRNA.1/Pcan|008G001474.mRNA.1/Pcan|009G000294.mRNA.1/Pcan|009G000295.mRNA.1/Pcan|009G000296.mRNA.1/Pcan|009G000297.mRNA.1/Pcan|010G000407.mRNA.1/Pcan|012G001089.mRNA.1/Pcan|014G000500.mRNA.1	13

[truncated: 12 more sheets: TableS11, TableS12, TableS13, TableS14,  TableS15, TableS16, TableS17, TableS18, TableS19, TableS20, TableS21, TableS22]
